# Supplementary material for: Assessment of Brain Morphological Abnormalities and Neurodevelopmental Risk Copy Number Variants in Individuals from the UK Biobank
Source: Int J Mol Sci. 2025 Jul 22;26(15):7062. doi: 10.3390/ijms26157062 (PMC12345831; doi:10.3390/ijms26157062)
Supplement: Supplementary file 1 [file ijms-26-07062-s001.zip]

Archive with 1 entries (1 files):
- ijms-3709721-supplementary.xlsx
