# Supplementary material for: Assessment of Brain Morphological Abnormalities and Neurodevelopmental Risk Copy Number Variants in Individuals from the UK Biobank
Source: Int J Mol Sci. 2025 Jul 22;26(15):7062. doi: 10.3390/ijms26157062 (PMC12345831; doi:10.3390/ijms26157062)
Supplement: Supplementary file 1 [file ijms-26-07062-s001.zip › ijms-3709721-supplementary.xlsx]

## Sheet: README
Supp Table	Table Description	Column Explanation
Supp Table 1	List of previously defined NDD-risk regions. Note: not all the 41 NDD-risk regions were found to be affected by rare high-confidence variants in the UK Biobank cohort.	cnv_region: The chromosomal region affected by a CNV (e.g., 10q22.3-q23.2) and known to entail risk for NDDs, i.e.: NDD-risk region
		previous_studies_reporting_region: Literature references that previously reported NDD-risk for the CNV region
		overlaps_with_other_known_ndd_risk_region: Indicates overlap with already established NDD-associated CNV regions
		cnvs_within_region_in_UKBB_and_included_in_our_study: Whether the known NDD-risk variant is found in the UKBB population after quality filters.
Supp Table 2	Enrichment results for testing wether individuals with an AMT in a specific brain region are more likely to be psychiatric cases than controls.	brain_area: The brain region in which an AMT (abnormally low or high morphometric feature) was detected.
		z_score_direction: Indicates the direction of the deviation — either "small" ( Z-score < -2) or "large" (Z-score > +2) — relative to the population mean by sex and age (considering both cases and controls)
		n_cases_with_amt: Number of psychiatric cases showing the AMT in the specified brain region.
		n_controls_with_amt: Number of unaffected controls showing the same AMT.
		n_cases_without_amt: Number of psychiatric cases not showing the AMT.
		n_controls_without_amt: Number of unaffected controls not showing the AMT.
		p_value: P-value from the statistical test ( Fisher’s exact test) assessing whether the AMT is more common in cases versus controls.
		odds_ratio: The odds of having the AMT in psychiatric cases compared to controls. Values >1 suggest enrichment in cases; values <1 suggest depletion.
		confidence_interval: 95% confidence interval for the odds ratio.
		fdr: False Discovery Rate-adjusted p-value accounting for multiple comparisons.
		diagnosis_labels_in_cases_with_amt: List of psychiatric diagnoses found among individuals with both the AMT and a CNV, giving insight into comorbidities.
		prevalence_of_amt_cases: Percentage of all psychiatric cases who show the AMT.
		prevalence_of_amt_controls: Percentage of all controls who show the AMT.
		general_prevalence_of_amt: Combined prevalence of the AMT in the full sample (cases and controls).
		higher_prevalence_in_cases: Logical value (TRUE/FALSE) indicating whether the AMT is more frequent in cases than in controls.
Supp Table 3	Enrichment results comparing the prevalence of AMTs in cases with psychiatric diagnoses versus controls.	cnv_region: Genomic region affected by the CNV
		n_cases_carriers: Number of psychiatric cases carrying a CNV in this region
		n_controls_carriers: Number of controls carrying a CNV in this region
		n_cases_non_carriers: Number of psychiatric cases without a CNV in this region
		n_controls_non_carriers: Number of controls without a CNV in this region
		p_value: P-value for enrichment in cases vs controls
		odds_ratio: Effect size showing strength of association
		confidence_interval: 95% confidence interval around the odds ratio
Supp Table 4	Results from examining whether carrying a genetic variant in a risk region is significantly associated with an AMT.	brain_area: Brain region showing morphological feature (AMT)
		z-score_direction: Indicates whether the AMT is abnormally low or high (e.g., Z-score < -2)
		cnv_region: CNV region being tested
		variant_type: Type of CNV (DEL = deletion, DUP = duplication)
		n_subjects_with_amt_and_variant: Subjects with AMT and CNV
		n_subjects_with_no_amt_and_variant: Subjects with CNV but no AMT
		n_subjects_with_amt_and_no_variant: Subjects with AMT but no CNV
		n_subjects_with_no_amt_and_no_variant: Subjects with neither AMT nor CNV
		p_value: P-value for the association between CNV and AMT
		odds_ratio: Odds ratio measuring strength of enrichment
		confidence_interval: Confidence interval around the odds ratio
		fdr: False discovery rate (adjusted p-value)
		diagnosis_in_amt_carriers: Psychiatric diagnoses observed in individuals with AMT and CNV
		prevalence_in_carriers: Percent of carriers who have the AMT
		prevalence_in_case_carriers: Percent of psychiatric cases who have the AMT
		prevalence_in_control_carreriers: Percent of controls who have the AMT
Supp Table 5	Statistically significant enrichment results (FDR corrected) from the GO enrichment analysis on risk regions associated to AMTs, assessing biological implications of genes located in CNV regions associated with aberrant brain morphology.	ONTOLOGY: GO category
		ID: GO identifier
		Description: Name/description of the GO term
		GeneRatio: Ratio of overlapping genes in the CNV list over total in input set
		BgRatio: Background ratio of genes in GO term over total genome
		RichFactor: GeneRatio / BgRatio
		FoldEnrichment: Fold enrichment of the term
		zScore: Statistical z-score of the enrichment
		pvalue: Raw p-value of enrichment
		p.adjust: p-value adjusted for multiple testing
		qvalue: FDR-adjusted q-value
		geneID: List of gene symbols contributing to this GO term
		Count: Number of overlapping genes between CNV and GO term
Supp Table 6	Multiple test corrected enrichment results (FDR corrected) from the GO enrichment analysis on risk regions associated to AMTs, assessing biological implications of genes located in CNV regions associated with aberrant brain morphology.	(Same as Supp Table 5)
Supp Table 7	Statistically significant enrichment results (FDR corrected) from the GO enrichment analysis on only dosage sensitive genes in risk regions associated to AMTs.	(Same as Supp Table 5)
Supp Table 8	Enrichment results specific to Human Phenotype Ontology (HPO) terms, highlighting significant associations using the PhenoExam tool and corrected for multiple testing with an FDR threshold < 0.05.	term_id: HPO identifier
		term_name: Name of the Human Phenotype Ontology term
		qualifying genes: Either that term is obtained from enrichment analysis with all genes in regions or with just dosage sensitve
		avg_overlap_ratio: The average gene overlap ratio (gene_overlap / genes_associated_in_db) for a given term across all permutations in which it appeared.
		fdr_adjusted: FDR-adjusted p-value
		genes_associated_in_database: Total genes linked to the HPO term
		gene_overlap_count: Number of overlapping genes between CNV list and HPO term
		overlap_ratio: Overlap count as fraction of genes in the term
		raw_p_value: Unadjusted p-value
		common_genes: List of overlapping gene symbols
		previously_identified: Indicates if phenotype previously associated with NDDs (Supp Table 9)
		gene_ratio: Proportion of overlapping genes relative to total CNV genes
		n_appear: Number of times (out of 200 permutations) that a given HPO term appeared as enriched (i.e., any of the genes in the random gene set overlaps with any of the genes in the HPO gene set ) . This gives a sense of how often the term shows up under random conditions.
		n_significant: Number of times the term was not only present but significantly more enriched (lower p-value) in the randomized runs than in the NDD-risk CNV gene set enrichement. A high value here would indicate that the term frequently appears significant by chance.
		empirical_p: The empirical p-value calculated as the proportion of permutations in which the enrichment of a term was as extreme or more extreme than in the real data. This is used to assess whether the observed enrichment exceeds what is expected by chance.
		avg_overlap_ratio: The average gene overlap ratio (gene_overlap / genes_associated_in_db) for a given term across all permutations in which it appeared.
Supp Table 9	Curated list of known NDD-related phenotypes, with HPO terms.	syndrome_name: Name of the syndrome/disorder (e.g., 2q37 microdeletion syndrome)
		associated_hpo_term_id: HPO ID linked to the phenotype
		phenotype_description: Brief description of the phenotype
		frequency: Frequency in percentage of patients with the disorder that present the clinical sing/HPO
Supp Table 10	Summary of the frequency of individuals with different diagnoses across sex and age groups in the UKBB population used for this study.	sex: Biological sex of the individual (Male or Female).
		age_group: Age range of the individuals (in 10-year brackets, e.g., 45–55, 56–65, etc.).
		specific_diagnosis: The specific clinical diagnosis.
		Freq: Number of individuals (frequency) in that group with the diagnosis.

## Sheet: Supp Table 1
cnv_region	previous_studies_reporting_region	overlaps_with_other_known_ndd_risk_region	cnvs_within_region_in_UKBB_and_included_in_our_study
10q22.3-q23.2	Azidane et al. 2024	NA	Yes
14q11.2	Azidane et al. 2024	NA	Yes
15q11.2	Azidane et al. 2024	15q11.2-q13.1	Yes
15q11.2-q13.1	Azidane et al. 2024, Sanders et al. 2015,Collins et al. 2022	15q12	Yes
16p12.2-p11.2	Azidane et al. 2024	16p11.2, 16p12.2	Yes
16p13.11	Azidane et al. 2024, SFARI catalog	NA	Yes
16p13.3	Azidane et al. 2024, SFARI catalog,Collins et al. 2022	NA	Yes
17p13.3	Azidane et al. 2024	NA	Yes
17q11.2	Azidane et al. 2024, SFARI catalog	NA	Yes
1p36.33-p36.22	Azidane et al. 2024	NA	Yes
1p36.33-p36.32	Azidane et al. 2024	NA	Yes
1q21.1	Azidane et al. 2024, SFARI catalog,Sanders et al. 2015	NA	Yes
1q43-q44	Azidane et al. 2024, Collins et al. 2022	1q44	Yes
22q11.21	Azidane et al. 2024, Sanders et al. 2015,Collins et al. 2022	22q11.21-q11.23	Yes
22q11.21-q11.23	Azidane et al. 2024, SFARI catalog	22q11.21	Yes
22q13.2-q13.33	Azidane et al. 2024	22q13.3, 22q13.31-q13.33	Yes
3q22.1	Azidane et al. 2024	NA	Yes
3q29	Azidane et al. 2024, SFARI catalog,Sanders et al. 2015,Collins et al. 2022	NA	Yes
4p16.3	Azidane et al. 2024	NA	Yes
6p25.3	Azidane et al. 2024	NA	Yes
6p25.3-p25.1	Azidane et al. 2024	NA	Yes
8p23.1	Azidane et al. 2024, SFARI catalog	NA	Yes
8p23.3-p23.1	Azidane et al. 2024	8p23.2, 8p23.1, 8p23.3	Yes
14q32.33	Azidane et al. 2024, Collins et al. 2022	NA	No
15q13.2-q13.3	Azidane et al. 2024, Sanders et al. 2015,Collins et al. 2022	15q13.3	No
15q13.3	Azidane et al. 2024, SFARI catalog,Collins et al. 2022	15q13.2-q13.3	No
16p11.2	Azidane et al. 2024, Sanders et al. 2015,Collins et al. 2022	NA	No
16p12.1	Azidane et al. 2024	NA	No
17p11.2	Azidane et al. 2024, SFARI catalog	NA	No
17q12	Azidane et al. 2024, SFARI catalog,Collins et al. 2022	NA	No
17q21.31	Azidane et al. 2024	NA	No
21q11.2-q22.3	Azidane et al. 2024	NA	No
2q23.1	Azidane et al. 2024	NA	No
2q37.3	Azidane et al. 2024	NA	No
5q35.2-q35.3	Azidane et al. 2024	5q35	No
7p14.1	Azidane et al. 2024	NA	No
7q11.23	Azidane et al. 2024, SFARI catalog,Sanders et al. 2015,Collins et al. 2022	NA	No
8q24.3	Azidane et al. 2024	NA	No
Xp22.33	Azidane et al. 2024	NA	Yes
Xp22.33-q28	Azidane et al. 2024	NA	No
Xq28	Azidane et al. 2024	NA	No

## Sheet: Supp Table 2
brain_area	z_score_direction	n_cases_with_amt	n_controls_with_amt	n_cases_without_amt	n_controls_without_amt	p_value	odds_ratio	confidence_interval	fdr	diagnosis_labels_in_cases_with_amt	prevalence_of_amt_cases	prevalence_of_amt_controls	general_prevalence_of_amt	higher_prevalence_in_cases
Mean Cortical Thickness	Z-score < -2	351	619	9447	21512	0.00020279	1.29126	1.12692187085582-1.47767808881923	0.00648929	Substance Abuse Disorder,Depression,Anxiety,Asd,Bipolar Disorder,Anorexia,Social Anxiety,Panic Attacks,Phobia,Binge Eating,Ocd,F41.2 Mixed Anxiety And Depressive Disorder,Congenital Malformations,Adhd	3.58236	2.79698	3.03799	TRUE
Putamen	Z-score > 2	298	564	9500	21567	0.0134404	1.19948	1.0367387590283-1.38569913031801	0.182779	Anxiety,Substance Abuse Disorder,Depression,Panic Attacks,Anorexia,Binge Eating,Bipolar Disorder,Phobia,Agoraphobia,Personality Disorder,Social Anxiety,Adhd	3.04144	2.54846	2.69974	TRUE
Ventricles	Z-score > 2	477	944	9321	21187	0.0171356	1.14854	1.02386614424113-1.28714306630869	0.182779	Anxiety,Substance Abuse Disorder,Depression,Panic Attacks,Agoraphobia,Social Anxiety,Phobia,Anorexia,Binge Eating,Psychosis,Bipolar Disorder,Congenital Malformations,Schizophrenia,Bulimia,Adhd	4.86834	4.26551	4.4505	TRUE
Cerebrospinal Fluid	Z-score > 2	405	816	9393	21315	0.0576326	1.12627	0.994819563039331-1.27359164154509	0.368014	Anxiety,Substance Abuse Disorder,Depression,Phobia,Panic Attacks,Ocd,Bipolar Disorder,Binge Eating,Anorexia,Psychosis,Agoraphobia,Congenital Malformations,Adhd,Asd,Social Anxiety,Bulimia	4.1335	3.68714	3.82411	TRUE
Caudate Nucleus	Z-score > 2	349	699	9449	21432	0.0658761	1.13245	0.990768433299996-1.29259996455821	0.368014	Substance Abuse Disorder,Depression,Anxiety,Asd,Panic Attacks,Binge Eating,Anorexia,Bipolar Disorder,Ocd,Phobia,Personality Disorder,Congenital Malformations,Adhd,Social Anxiety,Bulimia	3.56195	3.15847	3.28228	TRUE
Corpus Callosum	Z-score < -2	137	255	9661	21876	0.0690026	1.2165	0.979729264275131-1.50532961476257	0.368014	Anxiety,Substance Abuse Disorder,Social Anxiety,Depression,Panic Attacks,Anorexia,Phobia	1.39824	1.15223	1.22772	TRUE
Estimated Total Intracranial Volume	Z-score < -2	159	422	9639	21709	0.0844683	0.848592	0.701478605466718-1.02244663412185	0.386141	Phobia,Substance Abuse Disorder,Depression,Anxiety,Panic Attacks,Binge Eating,Anorexia,Ocd,Asd,Bipolar Disorder,Adhd,Schizophrenia,Agoraphobia	1.62278	1.90683	1.81966	FALSE
Mean Cortical Thickness	Z-score > 2	151	398	9647	21733	0.112412	0.854727	0.70284961556525-1.03504027513501	0.449647	Phobia,Anxiety,Depression,Anorexia,Substance Abuse Disorder,Adhd,Panic Attacks,F41.2 Mixed Anxiety And Depressive Disorder,Binge Eating,Ocd,F43.1 Posttraumatic Stress Disorder,Bipolar Disorder	1.54113	1.79838	1.71944	FALSE
Cerebellum	Z-score > 2	249	620	9549	21511	0.192011	0.904717	0.776276900758079-1.05188278728804	0.527532	Depression,Substance Abuse Disorder,Phobia,Anxiety,Psychosis,Panic Attacks,Binge Eating,Ocd,Anorexia,Social Anxiety	2.54133	2.8015	2.72166	FALSE
Amygdala	Z-score > 2	266	661	9532	21470	0.193245	0.906422	0.781582450244602-1.04885715266341	0.527532	Depression,Anxiety,Substance Abuse Disorder,Phobia,Bipolar Disorder,Bulimia,Anorexia,Panic Attacks,Agoraphobia,Social Anxiety,Ocd,Adhd,Binge Eating	2.71484	2.98676	2.90332	FALSE
Surface area	Z-score < -2	200	404	9598	21727	0.196544	1.12063	0.939552407912667-1.33322043968151	0.527532	Substance Abuse Disorder,Phobia,Depression,Anxiety,Binge Eating,Ocd,Panic Attacks,Bipolar Disorder,Social Anxiety,Schizophrenia	2.04123	1.82549	1.8917	TRUE
Total Gray Matter	Z-score > 2	233	581	9565	21550	0.204039	0.903534	0.771278193509934-1.0557426598576	0.527532	Substance Abuse Disorder,Anxiety,Depression,Bulimia,Anorexia,Phobia,Agoraphobia,Social Anxiety,Binge Eating,Panic Attacks,Bipolar Disorder	2.37804	2.62528	2.54941	FALSE
Cerebellum	Z-score < -2	201	408	9597	21723	0.21431	1.11511	0.935467999109224-1.3258467459127	0.527532	Anxiety,Substance Abuse Disorder,Depression,Bipolar Disorder,Panic Attacks,Social Anxiety,Phobia,Ocd,Schizophrenia	2.05144	1.84357	1.90736	TRUE
Total Gray Matter	Z-score < -2	214	439	9584	21692	0.247182	1.10331	0.930886294442894-1.304513252733	0.564988	Anxiety,Depression,Substance Abuse Disorder,Asd,Binge Eating,Bipolar Disorder,Panic Attacks,Ocd,Phobia,F41.2 Mixed Anxiety And Depressive Disorder,Agoraphobia,Adhd,Schizophrenia	2.18412	1.98364	2.04516	TRUE
Caudate Nucleus	Z-score < -2	109	280	9689	21851	0.268737	0.87794	0.696171841457291-1.10073984121324	0.573305	Depression,Substance Abuse Disorder,Panic Attacks,Anxiety,Asd,Binge Eating,Bipolar Disorder,Phobia	1.11247	1.26519	1.21833	FALSE
Brain Stem	Z-score < -2	161	329	9637	21802	0.300044	1.10708	0.909676589623597-1.34295792617326	0.600087	Substance Abuse Disorder,Bipolar Disorder,Depression,Anxiety,Panic Attacks,Phobia,Asd,Ocd,Anorexia,Adhd,Schizophrenia	1.64319	1.4866	1.53466	TRUE
Pallidum	Z-score > 2	274	660	9524	21471	0.387506	0.935924	0.808251215062296-1.08144259226225	0.729423	Depression,Substance Abuse Disorder,Anxiety,Social Anxiety,Panic Attacks,Anorexia,Binge Eating,Phobia,Bulimia,Bipolar Disorder,Ocd,Agoraphobia,Adhd,F43.1 Posttraumatic Stress Disorder	2.79649	2.98224	2.92524	FALSE
Cerebral White Matter	Z-score < -2	165	345	9633	21786	0.410921	1.08163	0.891553787270222-1.30796918916967	0.730125	Anxiety,Phobia,Substance Abuse Disorder,Panic Attacks,Binge Eating,Depression,Adhd,Bipolar Disorder,Asd,Social Anxiety,Schizophrenia	1.68402	1.5589	1.59729	TRUE
Amygdala	Z-score < -2	180	380	9618	21751	0.45964	1.07123	0.890623788866383-1.28466218597834	0.730125	Depression,Anxiety,Substance Abuse Disorder,Panic Attacks,Anorexia,Schizophrenia,Congenital Malformations,Bipolar Disorder,Phobia	1.83711	1.71705	1.75389	TRUE
Corpus Callosum	Z-score > 2	300	713	9498	21418	0.467341	0.94881	0.824504845075934-1.08978655538159	0.730125	Substance Abuse Disorder,Anxiety,Depression,Phobia,Agoraphobia,Panic Attacks,Anorexia,Bipolar Disorder,Binge Eating,Psychosis,Congenital Malformations,Social Anxiety	3.06185	3.22173	3.17266	FALSE
Hippocampus	Z-score > 2	250	595	9548	21536	0.496405	0.947712	0.812642664829298-1.1026927644808	0.730125	Depression,Substance Abuse Disorder,Anxiety,Bipolar Disorder,Social Anxiety,Agoraphobia,Binge Eating,Anorexia,Panic Attacks,Ocd,Phobia,Psychosis,Bulimia,Adhd,F43.1 Posttraumatic Stress Disorder	2.55154	2.68854	2.6465	FALSE
Surface area	Z-score > 2	257	611	9541	21520	0.501961	0.948727	0.815203601274833-1.10164510783111	0.730125	Phobia,Substance Abuse Disorder,Anxiety,Depression,Bipolar Disorder,Agoraphobia,Panic Attacks,Social Anxiety,Binge Eating,Anorexia,Ocd,Psychosis,Bulimia,Asd	2.62298	2.76083	2.71853	FALSE
Pallidum	Z-score < -2	153	368	9645	21763	0.533717	0.938126	0.77058768868882-1.13764171513712	0.733401	Anxiety,Phobia,Substance Abuse Disorder,Panic Attacks,Depression,Asd,Bipolar Disorder,Adhd	1.56154	1.66283	1.63175	FALSE
Putamen	Z-score < -2	169	362	9629	21769	0.569269	1.05544	0.872618686089648-1.27250727975528	0.733401	Anxiety,Phobia,Substance Abuse Disorder,Depression,Panic Attacks,Anorexia,Bipolar Disorder,Personality Disorder	1.72484	1.63571	1.66306	TRUE
Subcortical Gray Matter	Z-score > 2	270	585	9528	21546	0.572969	1.04369	0.898308200690106-1.210181988458	0.733401	Anxiety,Substance Abuse Disorder,Depression,Bipolar Disorder,Panic Attacks,Social Anxiety,Phobia,Binge Eating,Anorexia,Ocd,Bulimia,Adhd,Agoraphobia	2.75566	2.64335	2.67782	TRUE
Estimated Total Intracranial Volume	Z-score > 2	270	598	9528	21533	0.793992	1.02039	0.878721601009747-1.18249840291337	0.940141	Phobia,Substance Abuse Disorder,Anxiety,Depression,Agoraphobia,Binge Eating,Bipolar Disorder,Anorexia,Panic Attacks,Ocd,Psychosis,Bulimia,Adhd,Social Anxiety	2.75566	2.70209	2.71853	TRUE
Cerebrospinal Fluid	Z-score < -2	23	49	9775	22082	0.799194	1.06036	0.616210779637192-1.77509667120281	0.940141	Substance Abuse Disorder,Binge Eating,Depression,Anxiety,Ocd,Panic Attacks	0.234742	0.221409	0.2255	TRUE
Subcortical Gray Matter	Z-score < -2	185	410	9613	21721	0.822623	1.01955	0.850973368656284-1.21786961796512	0.940141	Anxiety,Substance Abuse Disorder,Depression,Panic Attacks,Asd,Binge Eating,Congenital Malformations,Bipolar Disorder,Phobia	1.88814	1.8526	1.86351	TRUE
Cerebral White Matter	Z-score > 2	280	641	9518	21490	0.884714	0.986253	0.852211548393099-1.13913760129248	0.943884	Anxiety,Depression,Substance Abuse Disorder,Panic Attacks,Phobia,Agoraphobia,Social Anxiety,Anorexia,Bipolar Disorder,Binge Eating,Bulimia,Asd,F40.2 Specific (Isolated) Phobias	2.85773	2.89639	2.88453	FALSE
Brain Stem	Z-score > 2	281	642	9517	21489	0.884892	0.988293	0.854157435091065-1.14126538767129	0.943884	Substance Abuse Disorder,Depression,Anxiety,Bipolar Disorder,Panic Attacks,Phobia,Binge Eating,Anorexia,Bulimia,Agoraphobia,Social Anxiety,F40.2 Specific (Isolated) Phobias	2.86793	2.90091	2.89079	FALSE
Hippocampus	Z-score < -2	192	430	9606	21701	0.930048	1.00872	0.844962026201758-1.20068403560361	0.96005	Substance Abuse Disorder,Depression,Anxiety,Panic Attacks,Ocd,Congenital Malformations,Bipolar Disorder,Asd,Agoraphobia	1.95958	1.94298	1.94807	TRUE
Ventricles	Z-score < -2	0	0	9798	22131	1	0	0-Inf	1		0	0	0	FALSE

## Sheet: Supp Table 3
cnv_region	n_cases_carriers	n_controls_carriers	n_cases_non_carriers	n_controls_non_carriers	p_value	odds_ratio	confidence_interval
No variant	9684	21879	114	252	0.864254	0.978415	0.780120276183581-1.23336284634683
3q29	4	9	9794	22122	1	1.00388	0.225849507281216-3.59809121662773
16p13.3	57	124	9741	22007	0.80877	1.03851	0.744510946971808-1.43363291821313
15q11.2	15	20	9798	22131	0.141409	1.69401	0.806595012589567-3.48250314170067
15q11.2-q13.1	16	25	9797	22126	0.240747	1.4454	0.720712761965541-2.81757494429411
1q21.1	17	52	9781	22080	0.298723	0.738046	0.399897639816192-1.29785625748517
16p13.11	6	19	9793	22113	0.524623	0.713049	0.233031013567611-1.85777941824671
17p13.3	1	5	9797	22126	0.673938	0.451699	0.0095530264482636-4.03767044958782
6p25.3-p25.1	1	2	9798	22131	1	1.12935	0.0191406335876328-21.700526891834
6p25.3	1	2	9798	22131	1	1.12935	0.0191406335876328-21.700526891834
22q11.21	5	6	9798	22131	0.329784	1.88233	0.454294396078884-7.40423886939853
22q11.21-q11.23	5	6	9798	22131	0.329784	1.88233	0.454294396078884-7.40423886939853
8p23.3-p23.1	2	1	9797	22130	0.22473	4.51749	0.23514552504503-266.098563452876
3q22.1	1	3	9797	22128	1	0.752916	0.0143444243232517-9.37850046188285
Xp22.33 & Xp22.33 -q28	0	1	9798	22131	1	0	0-87.974584877008
1q43-q44	0	1	9798	22130	1	0	0-87.9706153460024
10q22.3-q23.2	1	0	9797	22131	0.306868	#NUM!	0.0579159085710274-Inf
1p36.33-p36.32	0	3	9798	22131	0.557696	0	0-5.46744286425516
1p36.33-p36.22	0	3	9798	22131	0.557696	0	0-5.46744286425516
4p16.3	1	1	9797	22130	0.519575	2.25882	0.0287733726529297-177.074364986801
14q11.2	1	0	9797	22131	0.306868	#NUM!	0.0579159085710274-Inf
16p12.2-p11.2	1	1	9798	22131	0.519592	2.2587	0.0287717363456389-177.064308050312
17q11.2	0	1	9798	22130	1	0	0-87.9706153460024
22q13.2-q13.33	1	0	9797	22131	0.306868	#NUM!	0.0579159085710274-Inf
8p23.1	1	0	9798	22131	0.30689	#NUM!	0.0579099981489138-Inf

## Sheet: Supp Table 4
brain_area	z_score_direction	cnv_region	variant_type	n_subjects_with_amt_and_variant	n_subjects_with_no_amt_and_variant	n_subjects_with_amt_and_no_variant	n_subjects_with_no_amt_and_no_variant	p_value	odds_ratio	confidence_interval	fdr	diagnosis_in_amt_carriers	prevalence_of_amt_in_carriers	prevalence_of_amt_in_case_carriers	prevalence_of_amt_in_control_carriers
Corpus Callosum	Z-score < -2	3q29	DEL	2	0	385	31542	0.000146535	#NUM!	15.3308074252188-Inf	0.145363	Anxiety	100	100
Cerebellum	Z-score < -2	8p23.3-p23.1	DEL	2	0	599	31328	0.000353727	#NUM!	9.79718953309526-Inf	0.175449	Anxiety,Control	100	100	100
Mean Cortical Thickness	Z-score > 2	3q29	DUP	2	9	541	31377	0.0143434	12.888	1.35163834455334-62.3472403965965	0.980832	Control,Anxiety	18.1818	50	11.1111
Mean Cortical Thickness	Z-score > 2	Xp22.33 & Xp22.33 -q28	DUP	1	0	541	31387	0.0169752	#NUM!	1.48482584008062-Inf	0.980832	Control	100		100
Caudate Nucleus	Z-score < -2	8p23.3-p23.1	DEL	1	1	383	31544	0.0239091	82.1647	1.04652644194004-6059.6838639039	0.980832	Anxiety	50	100
Caudate Nucleus	Z-score > 2	1q21.1	DEL	6	63	1035	30825	0.0249247	2.83626	1.00073089246664-6.54637989979156	0.980832	Control,Substance Abuse Disorder	8.69565	11.7647	7.69231
Total Gray Matter	Z-score > 2	1p36.33-p36.22	DEL	1	0	804	31124	0.0252122	#NUM!	0.991368051063254-Inf	0.980832	Control	100		100
Total Gray Matter	Z-score > 2	1p36.33-p36.32	DEL	1	0	804	31124	0.0252122	#NUM!	0.991368051063254-Inf	0.980832	Control	100		100
Total Gray Matter	Z-score > 2	Xp22.33 & Xp22.33 -q28	DUP	1	0	804	31124	0.0252122	#NUM!	0.991368051063254-Inf	0.980832	Control	100		100
Subcortical Gray Matter	Z-score > 2	1p36.33-p36.22	DEL	1	0	844	31084	0.026465	#NUM!	0.943225557285151-Inf	0.980832	Control	100		100
Subcortical Gray Matter	Z-score > 2	1p36.33-p36.32	DEL	1	0	844	31084	0.026465	#NUM!	0.943225557285151-Inf	0.980832	Control	100		100
Putamen	Z-score > 2	1p36.33-p36.22	DEL	1	0	853	31075	0.0267468	#NUM!	0.933014997216851-Inf	0.980832	Control	100		100
Putamen	Z-score > 2	1p36.33-p36.32	DEL	1	0	853	31075	0.0267468	#NUM!	0.933014997216851-Inf	0.980832	Control	100		100
Estimated Total Intracranial Volume	Z-score > 2	Xp22.33 & Xp22.33 -q28	DUP	1	0	857	31071	0.0268721	#NUM!	0.928545727245594-Inf	0.980832	Control	100		100
Surface area	Z-score > 2	1p36.33-p36.22	DEL	1	0	857	31071	0.0268721	#NUM!	0.928545727245594-Inf	0.980832	Control	100		100
Surface area	Z-score > 2	1p36.33-p36.32	DEL	1	0	857	31071	0.0268721	#NUM!	0.928545727245594-Inf	0.980832	Control	100		100
Cerebellum	Z-score > 2	10q22.3-q23.2	DEL	1	0	861	31067	0.0269974	#NUM!	0.924117934649087-Inf	0.980832	Depression	100	100
Cerebellum	Z-score > 2	1p36.33-p36.22	DEL	1	0	861	31067	0.0269974	#NUM!	0.924117934649087-Inf	0.980832	Control	100		100
Cerebellum	Z-score > 2	1p36.33-p36.32	DEL	1	0	861	31067	0.0269974	#NUM!	0.924117934649087-Inf	0.980832	Control	100		100
Cerebral White Matter	Z-score > 2	Xp22.33 & Xp22.33 -q28	DUP	1	0	911	31017	0.0285634	#NUM!	0.872047614889976-Inf	0.980832	Control	100		100
Brain Stem	Z-score > 2	1p36.33-p36.22	DEL	1	0	913	31015	0.028626	#NUM!	0.870083296742158-Inf	0.980832	Control	100		100
Brain Stem	Z-score > 2	1p36.33-p36.32	DEL	1	0	913	31015	0.028626	#NUM!	0.870083296742158-Inf	0.980832	Control	100		100
Amygdala	Z-score > 2	1p36.33-p36.22	DEL	1	0	916	31012	0.02872	#NUM!	0.867152885031617-Inf	0.980832	Control	100		100
Amygdala	Z-score > 2	1p36.33-p36.32	DEL	1	0	916	31012	0.02872	#NUM!	0.867152885031617-Inf	0.980832	Control	100		100
Pallidum	Z-score > 2	1p36.33-p36.22	DEL	1	0	921	31007	0.0288766	#NUM!	0.862311242220046-Inf	0.980832	Control	100		100
Pallidum	Z-score > 2	1p36.33-p36.32	DEL	1	0	921	31007	0.0288766	#NUM!	0.862311242220046-Inf	0.980832	Control	100		100
Brain Stem	Z-score < -2	8p23.3-p23.1	DEL	1	1	488	31439	0.0303964	64.3555	0.819055312375548-4810.6235396861	0.980832	Anxiety	50	100
Total Gray Matter	Z-score > 2	1q21.1	DEL	5	64	804	31056	0.030678	3.0175	0.945073393535894-7.44530166050878	0.980832	Control,Substance Abuse Disorder	7.24638	17.6471	3.84615
Cerebral White Matter	Z-score < -2	3q29	DEL	1	1	505	31422	0.0314447	62.1587	0.791109170861524-4654.57535666956	0.980832	Anxiety	50	50
Pallidum	Z-score < -2	3q29	DEL	1	1	515	31412	0.032061	60.9212	0.775530439859444-4567.33834594647	0.980832	Anxiety	50	50
Putamen	Z-score < -2	3q29	DEL	1	1	525	31402	0.0326772	59.723	0.760544055798703-4483.25113689666	0.980832	Anxiety	50	50
Ventricles	Z-score > 2	1q21.1	DEL	7	62	1408	30452	0.0328375	2.44173	0.941032447879547-5.34913505553187	0.980832	Control,Anxiety,Substance Abuse Disorder	10.1449	23.5294	5.76923
Amygdala	Z-score > 2	16p13.11	DUP	3	22	916	30988	0.0341337	4.61244	0.882348274434495-15.3927949359781	0.980832	Control,Depression	12	16.6667	10.5263
Amygdala	Z-score < -2	16p12.2-p11.2	DUP	1	1	552	31375	0.0343399	56.8775	0.722788119924504-4270.67793273518	0.980832	Panic_attacks	50	100
Pallidum	Z-score > 2	16p13.11	DUP	3	22	921	30983	0.034606	4.58674	0.877425862817925-15.3066106219133	0.980832	Anxiety,Control	12	16.6667	10.5263
Subcortical Gray Matter	Z-score > 2	1q21.1	DEL	5	64	844	31016	0.0366073	2.87081	0.899210122365259-7.08095265008438	1	Control,Substance Abuse Disorder	7.24638	5.88235	7.69231
Hippocampus	Z-score < -2	16p12.2-p11.2	DUP	1	1	615	31312	0.038214	50.8741	0.64756223087234-3844.02446187799	1	Panic_attacks	50	100
Total Gray Matter	Z-score < -2	3q29	DEL	1	1	649	31278	0.0403015	48.1591	0.613022577204746-3646.73368594151	1	Anxiety	50	50
Total Gray Matter	Z-score > 2	1p36.33-p36.22	DUP	1	1	804	31123	0.0497895	38.6684	0.492530875617912-2951.59235855528	1	Control	50		50
Total Gray Matter	Z-score > 2	1p36.33-p36.32	DUP	1	1	804	31123	0.0497895	38.6684	0.492530875617912-2951.59235855528	1	Control	50		50
Amygdala	Z-score < -2	6p25.3	DEL	1	2	552	31374	0.0510659	28.4091	0.480828471732212-544.960802383932	1	Control	33.3333		50
Amygdala	Z-score < -2	6p25.3-p25.1	DEL	1	2	552	31374	0.0510659	28.4091	0.480828471732212-544.960802383932	1	Control	33.3333		50
Hippocampus	Z-score > 2	1p36.33-p36.22	DUP	1	1	835	31092	0.0516814	37.206	0.473798397254319-2842.53241587558	1	Control	50		50
Hippocampus	Z-score > 2	1p36.33-p36.32	DUP	1	1	835	31092	0.0516814	37.206	0.473798397254319-2842.53241587558	1	Control	50		50
Subcortical Gray Matter	Z-score > 2	1p36.33-p36.22	DUP	1	1	844	31083	0.0522304	36.8006	0.468616299590045-2812.32287885714	1	Control	50		50
Subcortical Gray Matter	Z-score > 2	1p36.33-p36.32	DUP	1	1	844	31083	0.0522304	36.8006	0.468616299590045-2812.32287885714	1	Control	50		50
Estimated Total Intracranial Volume	Z-score > 2	16p13.3	DEL	1	1	857	31070	0.053023	36.2295	0.461322978356-2769.77214440479	1	Anxiety	50	100
Estimated Total Intracranial Volume	Z-score > 2	1p36.33-p36.22	DUP	1	1	857	31070	0.053023	36.2295	0.461322978356-2769.77214440479	1	Control	50		50
Estimated Total Intracranial Volume	Z-score > 2	1p36.33-p36.32	DUP	1	1	857	31070	0.053023	36.2295	0.461322978356-2769.77214440479	1	Control	50		50
Surface area	Z-score > 2	1p36.33-p36.22	DUP	1	1	857	31070	0.053023	36.2295	0.461322978356-2769.77214440479	1	Control	50		50
Surface area	Z-score > 2	1p36.33-p36.32	DUP	1	1	857	31070	0.053023	36.2295	0.461322978356-2769.77214440479	1	Control	50		50
Cerebral White Matter	Z-score > 2	4p16.3	DUP	1	1	911	31016	0.0563118	34.0534	0.433253303400899-2605.64129442815	1	Substance Abuse Disorder	50	100
Amygdala	Z-score > 2	1p36.33-p36.22	DUP	1	1	916	31011	0.056616	33.8676	0.430821483681269-2591.39441597166	1	Control	50		50
Amygdala	Z-score > 2	1p36.33-p36.32	DUP	1	1	916	31011	0.056616	33.8676	0.430821483681269-2591.39441597166	1	Control	50		50
Mean Cortical Thickness	Z-score > 2	3q22.1	DUP	1	3	541	31384	0.0661942	19.3287	0.36766981771048-241.031987454647	1	Control	25		33.3333
Cerebrospinal Fluid	Z-score > 2	16p13.11	DUP	3	22	1200	30704	0.0662994	3.48882	0.667643184125954-11.6364231926112	1	Anxiety,Control,Panic_attacks	12	33.3333	5.26316
Amygdala	Z-score < -2	16p13.11	DUP	2	23	552	31352	0.069353	4.93825	0.5630000991446-20.0658470647117	1	Control,Panic_attacks	8	16.6667	5.26316
Corpus Callosum	Z-score < -2	17p13.3	DUP	1	5	385	31538	0.070384	16.3779	0.345501778326923-147.085081970574	1	Control	16.6667		20
Cerebrospinal Fluid	Z-score > 2	16p12.2-p11.2	DUP	1	1	1200	30727	0.0738157	25.5959	0.325932271412942-1972.75356529473	1	Panic_attacks	50	100
Surface area	Z-score < -2	16p13.11	DUP	2	23	600	31304	0.0800787	4.53639	0.517275026949457-18.4262985667532	1	Control	8		10.5263
Ventricles	Z-score > 2	16p12.2-p11.2	DUP	1	1	1408	30519	0.0863123	21.6682	0.275936517025021-1675.03939430417	1	Panic_attacks	50	100
Corpus Callosum	Z-score > 2	15q11.2	DUP	3	32	1001	30893	0.0966575	2.89314	0.56594918441188-9.27420032305087	1	Depression,Control	8.57143	6.66667	10
Corpus Callosum	Z-score > 2	15q11.2-q13.1	DUP	3	33	1001	30892	0.103101	2.80539	0.549619468555006-8.9654613192528	1	Depression,Control	8.33333	6.66667	9.52381
Putamen	Z-score > 2	1q21.1	DEL	4	65	853	31007	0.114379	2.23696	0.590414606945003-6.02825258855904	1	Control	5.7971		7.69231
Mean Cortical Thickness	Z-score > 2	15q11.2	DUP	2	33	541	31353	0.119098	3.51208	0.407301125718118-13.7933761343538	1	Depression,Substance Abuse Disorder	5.71429	13.3333
Mean Cortical Thickness	Z-score > 2	15q11.2-q13.1	DUP	2	34	541	31352	0.124748	3.40867	0.395773409984364-13.3561781877869	1	Depression,Substance Abuse Disorder	5.55556	13.3333
Surface area	Z-score > 2	15q11.2-q13.1	DEL	1	4	857	31067	0.127339	9.06089	0.183811794538487-91.7295059003427	1	Control	20		25
Cerebral White Matter	Z-score > 2	1q21.1	DEL	4	65	911	30949	0.135928	2.09055	0.551896110584742-5.63260583409214	1	Control,Substance Abuse Disorder	5.7971	11.7647	3.84615
Cerebellum	Z-score < -2	1q21.1	DEL	3	66	599	31261	0.141377	2.37207	0.47566750456451-7.2743814662376	1	Control,Anxiety	4.34783	5.88235	3.84615
Estimated Total Intracranial Volume	Z-score > 2	17p13.3	DUP	1	5	857	31066	0.150792	7.24775	0.153106972633618-64.9468816227065	1	Control	16.6667		20
Surface area	Z-score > 2	17p13.3	DUP	1	5	857	31066	0.150792	7.24775	0.153106972633618-64.9468816227065	1	Control	16.6667		20
Putamen	Z-score < -2	22q11.21	DUP	1	9	525	31394	0.153069	6.64308	0.151302616835295-48.0353877448551	1	Depression	10	20
Putamen	Z-score < -2	22q11.21-q11.23	DUP	1	9	525	31394	0.153069	6.64308	0.151302616835295-48.0353877448551	1	Depression	10	20
Ventricles	Z-score > 2	16p13.3	DUP	4	175	1408	30342	0.199149	0.492566	0.13253952907492-1.28669386801525	1	Control,Anxiety	2.23464	1.78571	2.43902
Cerebrospinal Fluid	Z-score > 2	17p13.3	DUP	1	5	1200	30723	0.205515	5.11993	0.108172283535537-45.8045357550978	1	Control	16.6667		20
Cerebrospinal Fluid	Z-score > 2	16p13.3	DUP	10	169	1200	30550	0.232464	1.50636	0.707580504491247-2.84907419990311	1	Control,Agoraphobia,Depression,Substance Abuse Disorder	5.58659	5.35714	5.69106
Ventricles	Z-score > 2	17p13.3	DUP	1	5	1408	30515	0.237244	4.33414	0.09157927316623-38.7706350649221	1	Control	16.6667		20
Cerebellum	Z-score > 2	22q11.21	DUP	1	9	861	31058	0.239458	4.0077	0.0913372787297256-28.9787623483817	1	Control	10		20
Cerebellum	Z-score > 2	22q11.21-q11.23	DUP	1	9	861	31058	0.239458	4.0077	0.0913372787297256-28.9787623483817	1	Control	10		20
Cerebral White Matter	Z-score > 2	22q11.21	DUP	1	9	911	31008	0.251612	3.78192	0.0861907078083695-27.3427397832234	1	Anxiety	10	20
Cerebral White Matter	Z-score > 2	22q11.21-q11.23	DUP	1	9	911	31008	0.251612	3.78192	0.0861907078083695-27.3427397832234	1	Anxiety	10	20
Brain Stem	Z-score > 2	22q11.21	DUP	1	9	913	31006	0.252095	3.77341	0.0859965572249605-27.2814028523476	1	Anxiety	10	20
Brain Stem	Z-score > 2	22q11.21-q11.23	DUP	1	9	913	31006	0.252095	3.77341	0.0859965572249605-27.2814028523476	1	Anxiety	10	20
Corpus Callosum	Z-score < -2	16p13.11	DUP	1	24	385	31519	0.262279	3.41088	0.0827379865759108-21.0254502920616	1	Control	4		5.26316
Mean Cortical Thickness	Z-score < -2	22q11.21	DUP	1	9	963	30956	0.264066	3.57143	0.0814046170265628-25.8043484499424	1	Control	10		20
Mean Cortical Thickness	Z-score < -2	22q11.21-q11.23	DUP	1	9	963	30956	0.264066	3.57143	0.0814046170265628-25.8043484499424	1	Control	10		20
Cerebellum	Z-score > 2	1q21.1	DEL	0	69	861	30999	0.267149	0	0-1.98148154677985	1		0
Subcortical Gray Matter	Z-score < -2	16p13.3	DUP	1	178	593	31157	0.269872	0.295159	0.00742264035884332-1.67234456335224	1	Control	0.558659		0.813008
Surface area	Z-score < -2	16p13.3	DUP	1	178	600	31150	0.270093	0.291649	0.00733458147126358-1.6523689837677	1	Substance Abuse Disorder	0.558659	1.78571
Total Gray Matter	Z-score < -2	16p13.3	DUP	1	178	649	31101	0.277638	0.269204	0.00677127970071471-1.52482541142178	1	Control	0.558659		0.813008
Caudate Nucleus	Z-score > 2	22q11.21	DUP	1	9	1035	30884	0.281003	3.31526	0.0755709111872558-23.9742177046216	1	Anxiety	10	20
Caudate Nucleus	Z-score > 2	22q11.21-q11.23	DUP	1	9	1035	30884	0.281003	3.31526	0.0755709111872558-23.9742177046216	1	Anxiety	10	20
Cerebrospinal Fluid	Z-score > 2	22q11.21	DUP	1	9	1200	30719	0.3185	2.84418	0.0648401876931314-20.5532656359508	1	Anxiety	10	20
Cerebrospinal Fluid	Z-score > 2	22q11.21-q11.23	DUP	1	9	1200	30719	0.3185	2.84418	0.0648401876931314-20.5532656359508	1	Anxiety	10	20
Cerebral White Matter	Z-score < -2	16p13.11	DUP	1	24	505	31399	0.329355	2.59051	0.0628755586474721-15.9434368430292	1	Control	4		5.26316
Cerebrospinal Fluid	Z-score > 2	1q21.1	DEL	4	65	1200	30660	0.332886	1.57226	0.415249664897908-4.23307151478939	1	Control,Substance Abuse Disorder,Anxiety	5.7971	11.7647	3.84615
Pallidum	Z-score < -2	16p13.11	DUP	1	24	515	31389	0.334673	2.53944	0.061637374418564-15.6274017672194	1	Control	4		5.26316
Total Gray Matter	Z-score > 2	16p13.3	DUP	2	177	804	30946	0.335479	0.434924	0.0521776732253691-1.59962534938859	1	Control	1.11732		1.62602
Putamen	Z-score < -2	16p13.11	DUP	1	24	525	31379	0.339949	2.49028	0.0604462705163381-15.323512218213	1	Control	4		5.26316
Caudate Nucleus	Z-score < -2	15q11.2	DUP	1	34	383	31511	0.345388	2.41987	0.0593827241579006-14.5078435815267	1	Control	2.85714		5
Caudate Nucleus	Z-score < -2	15q11.2-q13.1	DUP	1	35	383	31510	0.353269	2.35046	0.0577307928536085-14.0653789068319	1	Control	2.77778		4.7619
Estimated Total Intracranial Volume	Z-score < -2	16p13.11	DUP	1	24	577	31327	0.366748	2.26211	0.0549169245028829-13.9264088085046	1	Control	4		5.26316
Subcortical Gray Matter	Z-score < -2	16p13.11	DUP	1	24	593	31311	0.374781	2.20003	0.0534103570859362-13.5423942495758	1	Control	4		5.26316
Cerebrospinal Fluid	Z-score > 2	15q11.2	DUP	2	33	1200	30694	0.381594	1.55015	0.179996285268529-6.07352730559051	1	Anxiety,Control	5.71429	6.66667	5
Mean Cortical Thickness	Z-score < -2	16p13.3	DUP	3	176	963	30787	0.383008	0.544947	0.111098990718015-1.62372712935933	1	Depression,Control	1.67598	1.78571	1.62602
Hippocampus	Z-score < -2	16p13.11	DUP	1	24	615	31289	0.385667	2.11978	0.0514666185751079-13.0472760993881	1	Panic_attacks	4	16.6667
Cerebrospinal Fluid	Z-score > 2	15q11.2-q13.1	DUP	2	34	1200	30693	0.395057	1.50451	0.174898523351974-5.88087193841846	1	Anxiety,Control	5.55556	6.66667	4.7619
Cerebellum	Z-score < -2	16p13.3	DUP	5	174	599	31151	0.396878	1.49434	0.477455322254925-3.57414369131832	1	Control,Depression	2.7933	1.78571	3.25203
Ventricles	Z-score > 2	15q11.2	DUP	0	35	1408	30486	0.405463	0	0-2.40976578144568	1		0
Ventricles	Z-score > 2	15q11.2-q13.1	DUP	0	36	1408	30485	0.407887	0	0-2.33926773921153	1		0
Cerebral White Matter	Z-score < -2	15q11.2	DUP	1	34	505	31389	0.428454	1.82818	0.0448903213822359-10.9403985508434	1	Control	2.85714		5
Hippocampus	Z-score > 2	1q21.1	DEL	3	66	835	31025	0.430829	1.68885	0.338928762824316-5.17226584712237	1	Control	4.34783		5.76923
Estimated Total Intracranial Volume	Z-score > 2	1q21.1	DEL	3	66	857	31003	0.436172	1.64433	0.330013441491114-5.03510289189761	1	Control,Substance Abuse Disorder	4.34783	5.88235	3.84615
Surface area	Z-score > 2	1q21.1	DEL	3	66	857	31003	0.436172	1.64433	0.330013441491114-5.03510289189761	1	Substance Abuse Disorder,Control	4.34783	5.88235	3.84615
Cerebral White Matter	Z-score < -2	15q11.2-q13.1	DUP	1	35	505	31388	0.437522	1.7758	0.0436415392814913-10.6074865876047	1	Control	2.77778		4.7619
Amygdala	Z-score > 2	1q21.1	DEL	3	66	916	30944	0.452458	1.53547	0.308219154201756-4.70148720025764	1	Control	4.34783		5.76923
Pallidum	Z-score > 2	1q21.1	DEL	3	66	921	30939	0.453955	1.52689	0.306500704947376-4.67513976507543	1	Control,Substance Abuse Disorder	4.34783	5.88235	3.84615
Total Gray Matter	Z-score > 2	16p13.11	DUP	1	24	804	31100	0.471985	1.61168	0.0391450714046167-9.90799840640754	1	Control	4		5.26316
Estimated Total Intracranial Volume	Z-score < -2	15q11.2	DUP	1	34	577	31317	0.472572	1.59629	0.0392081825165635-9.55024126240111	1	Control	2.85714		5
Caudate Nucleus	Z-score < -2	16p13.3	DUP	3	176	383	31367	0.480665	1.39595	0.283875919170213-4.17780152125915	1	Control,Depression,Substance Abuse Disorder	1.67598	3.57143	0.813008
Estimated Total Intracranial Volume	Z-score < -2	15q11.2-q13.1	DUP	1	35	577	31316	0.48213	1.55062	0.038117465972193-9.25836727248379	1	Control	2.77778		4.7619
Corpus Callosum	Z-score < -2	16p13.3	DUP	3	176	385	31365	0.482432	1.38861	0.282392206148459-4.15567845536255	1	Control	1.67598		2.43902
Hippocampus	Z-score > 2	16p13.11	DUP	1	24	835	31069	0.484981	1.55029	0.0376559250641835-9.52890926514564	1	Control	4		5.26316
Surface area	Z-score < -2	15q11.2	DUP	1	34	600	31294	0.485954	1.53396	0.0376799775844407-9.17499971093955	1	Control	2.85714		5
Subcortical Gray Matter	Z-score > 2	16p13.11	DUP	1	24	844	31060	0.488697	1.53332	0.0372440579962715-9.42409727297991	1	Control	4		5.26316
Estimated Total Intracranial Volume	Z-score > 2	16p13.11	DUP	1	24	857	31047	0.494018	1.50943	0.0366643934405076-9.27661642934823	1	Anxiety	4	16.6667
Surface area	Z-score > 2	16p13.11	DUP	1	24	857	31047	0.494018	1.50943	0.0366643934405076-9.27661642934823	1	Control	4		5.26316
Hippocampus	Z-score < -2	15q11.2	DUP	1	34	615	31279	0.494503	1.49583	0.0367448053749733-8.94556956882418	1	Control	2.85714		5
Surface area	Z-score < -2	15q11.2-q13.1	DUP	1	35	600	31293	0.495641	1.49009	0.0366317725919222-8.8947110815369	1	Control	2.77778		4.7619
Cerebellum	Z-score > 2	16p13.11	DUP	1	24	861	31043	0.495645	1.50222	0.0364895526705364-9.23214059418362	1	Anxiety	4	16.6667
Cerebral White Matter	Z-score > 2	16p13.3	DUP	3	176	911	30839	0.496998	0.577025	0.117615384165928-1.71963341398967	1	Control	1.67598		2.43902
Amygdala	Z-score > 2	16p13.3	DUP	3	176	916	30834	0.497506	0.573782	0.116956558639253-1.70984127653445	1	Control,Bipolar_disorder	1.67598	1.78571	1.62602
Hippocampus	Z-score < -2	15q11.2-q13.1	DUP	1	35	615	31278	0.504266	1.45305	0.0357226149692976-8.67697832909617	1	Control	2.77778		4.7619
Total Gray Matter	Z-score < -2	15q11.2	DUP	1	34	649	31245	0.513374	1.41593	0.0347848791793957-8.46965236648363	1	Control	2.85714		5
Cerebral White Matter	Z-score > 2	16p13.11	DUP	1	24	911	30993	0.515558	1.41749	0.0344334498588199-8.71405171366373	1	Control	4		5.26316
Brain Stem	Z-score > 2	16p13.11	DUP	1	24	913	30991	0.516339	1.4143	0.0343558849013165-8.69432326058708	1	Anxiety	4	16.6667
Total Gray Matter	Z-score < -2	15q11.2-q13.1	DUP	1	35	649	31244	0.523291	1.37544	0.0338172099260422-8.20968037931669	1	Control	2.77778		4.7619
Brain Stem	Z-score < -2	16p13.3	DUP	1	178	488	31262	0.532449	0.359879	0.00904608569031748-2.04071707946174	1	Control	0.558659		0.813008
Pallidum	Z-score < -2	16p13.3	DUP	4	175	515	31235	0.542027	1.38626	0.372130743324114-3.6347106252485	1	Control,Depression	2.23464	1.78571	2.43902
Corpus Callosum	Z-score > 2	16p13.11	DUP	1	24	1001	30903	0.549516	1.28633	0.0312495743926411-7.90432076429484	1	Control	4		5.26316
Amygdala	Z-score < -2	16p13.3	DUP	4	175	552	31198	0.55822	1.29183	0.346864907423658-3.38607987859642	1	Control	2.23464		3.25203
Caudate Nucleus	Z-score < -2	1q21.1	DEL	1	68	383	31477	0.566458	1.2086	0.0300838083096694-7.00475891582827	1	Control	1.44928		1.92308
Cerebral White Matter	Z-score > 2	15q11.2	DUP	0	35	911	30983	0.626571	0	0-3.78763150325717	1		0
Brain Stem	Z-score > 2	15q11.2	DUP	0	35	913	30981	0.626572	0	0-3.77907506153346	1		0
Amygdala	Z-score > 2	15q11.2	DUP	0	35	916	30978	0.626575	0	0-3.76631058162499	1		0
Cerebral White Matter	Z-score > 2	15q11.2-q13.1	DUP	0	36	911	30982	0.626861	0	0-3.67658219736375	1		0
Brain Stem	Z-score > 2	15q11.2-q13.1	DUP	0	36	913	30980	0.626885	0	0-3.6682593236338	1		0
Amygdala	Z-score > 2	15q11.2-q13.1	DUP	0	36	916	30977	0.626925	0	0-3.65584430769265	1		0
Brain Stem	Z-score < -2	1q21.1	DEL	0	69	488	31372	0.629594	0	0-3.54362476422193	1		0
Cerebral White Matter	Z-score < -2	1q21.1	DEL	0	69	505	31355	0.630546	0	0-3.42204306541645	1		0
Pallidum	Z-score < -2	1q21.1	DEL	0	69	515	31345	0.631305	0	0-3.35429087066753	1		0
Putamen	Z-score < -2	1q21.1	DEL	0	69	525	31335	0.632204	0	0-3.28913033213599	1		0
Subcortical Gray Matter	Z-score > 2	16p13.3	DUP	3	176	844	30906	0.636988	0.624185	0.127238762552575-1.8605968507294	1	Bipolar_disorder,Control	1.67598	1.78571	1.62602
Surface area	Z-score > 2	16p13.3	DUP	3	176	857	30893	0.638679	0.614458	0.125259599658006-1.83149595024804	1	Bipolar_disorder,Control	1.67598	1.78571	1.62602
Estimated Total Intracranial Volume	Z-score < -2	1q21.1	DEL	0	69	577	31283	0.638898	0	0-2.98668749331921	1		0
Subcortical Gray Matter	Z-score < -2	1q21.1	DEL	0	69	593	31267	0.641559	0	0-2.90443573836968	1		0
Surface area	Z-score < -2	1q21.1	DEL	0	69	600	31260	0.642802	0	0-2.86982562727654	1		0
Brain Stem	Z-score > 2	16p13.3	DUP	6	173	913	30837	0.650537	1.1714	0.422896864537645-2.61200942471915	1	Control	3.35196		4.87805
Brain Stem	Z-score > 2	1q21.1	DEL	1	68	913	30947	0.725072	0.498476	0.0124288205032549-2.87958881625904	1	Control	1.44928		1.92308
Putamen	Z-score < -2	16p13.3	DUP	3	176	525	31225	0.772082	1.0138	0.206411816193192-3.02813500797497	1	Control,Depression,Anxiety	1.67598	3.57143	0.813008
Mean Cortical Thickness	Z-score > 2	16p13.3	DUP	2	177	541	31209	0.773506	0.651844	0.0781287188820552-2.40122808405347	1	Control	1.11732		1.62602
Estimated Total Intracranial Volume	Z-score < -2	16p13.3	DUP	2	177	577	31173	0.775677	0.61047	0.0731810451564569-2.24811800158354	1	Substance Abuse Disorder,Control	1.11732	1.78571	0.813008
Hippocampus	Z-score < -2	16p13.3	DUP	4	175	615	31135	0.781126	1.15716	0.310834605139785-3.03136950749926	1	Control	2.23464		3.25203
Hippocampus	Z-score > 2	16p13.3	DUP	5	174	835	30915	0.813112	1.06387	0.340256702441329-2.54084618651167	1	Bipolar_disorder,Control,Depression	2.7933	3.57143	2.43902
Corpus Callosum	Z-score > 2	16p13.3	DUP	6	173	1001	30749	0.828548	1.06534	0.384706872386292-2.37475370190585	1	Substance Abuse Disorder,Control	3.35196	3.57143	3.25203
Amygdala	Z-score < -2	15q11.2	DUP	0	35	552	31342	1	0	0-6.33083667701206	1		0
Amygdala	Z-score < -2	15q11.2-q13.1	DEL	0	5	552	31372	1	0	0-62.0516309831659	1		0
Amygdala	Z-score > 2	16p12.2-p11.2	DUP	0	2	916	31011	1	0	0-180.447389875569	1		0
Amygdala	Z-score > 2	16p13.3	DEL	0	2	916	31011	1	0	0-180.447389875569	1		0
Amygdala	Z-score < -2	1q21.1	DEL	1	68	552	31308	1	0.834084	0.020777640429954-4.82575527628077	1	Control	1.44928		1.92308
Amygdala	Z-score < -2	22q11.21	DUP	0	10	552	31367	1	0	0-25.4187526527659	1		0
Amygdala	Z-score < -2	22q11.21-q11.23	DUP	0	10	552	31367	1	0	0-25.4187526527659	1		0
Amygdala	Z-score > 2	3q29	DEL	0	2	916	31011	1	0	0-180.447389875569	1		0
Amygdala	Z-score > 2	4p16.3	DUP	0	2	916	31011	1	0	0-180.447389875569	1		0
Amygdala	Z-score > 2	8p23.3-p23.1	DEL	0	2	916	31011	1	0	0-180.447389875569	1		0
Brain Stem	Z-score < -2	16p13.11	DUP	0	25	488	31416	1	0	0-10.2736385519766	1		0
Brain Stem	Z-score > 2	6p25.3	DEL	0	3	913	31013	1	0	0-82.3059596413701	1		0
Brain Stem	Z-score > 2	6p25.3-p25.1	DEL	0	3	913	31013	1	0	0-82.3059596413701	1		0
Caudate Nucleus	Z-score > 2	10q22.3-q23.2	DEL	0	1	1035	30893	1	0	0-1143.34288038888	1		0
Caudate Nucleus	Z-score > 2	14q11.2	DUP	0	1	1035	30893	1	0	0-1143.34288038888	1		0
Caudate Nucleus	Z-score > 2	15q11.2-q13.1	DUP	1	35	1035	30858	1	0.851846	0.0209550658216936-5.07844204696932	1	Depression	2.77778	6.66667
Caudate Nucleus	Z-score > 2	17q11.2	DUP	0	1	1035	30893	1	0	0-1143.34288038888	1		0
Caudate Nucleus	Z-score > 2	1p36.33-p36.22	DEL	0	1	1035	30893	1	0	0-1143.34288038888	1		0
Caudate Nucleus	Z-score > 2	1p36.33-p36.32	DEL	0	1	1035	30893	1	0	0-1143.34288038888	1		0
Caudate Nucleus	Z-score > 2	1q43-q44	DEL	0	1	1035	30893	1	0	0-1143.34288038888	1		0
Caudate Nucleus	Z-score > 2	22q11.21	DEL	0	1	1035	30893	1	0	0-1143.34288038888	1		0
Caudate Nucleus	Z-score > 2	22q11.21-q11.23	DEL	0	1	1035	30893	1	0	0-1143.34288038888	1		0
Caudate Nucleus	Z-score > 2	22q13.2-q13.33	DEL	0	1	1035	30893	1	0	0-1143.34288038888	1		0
Caudate Nucleus	Z-score < -2	3q22.1	DUP	0	4	383	31542	1	0	0-124.846826250215	1		0
Caudate Nucleus	Z-score > 2	3q22.1	DUP	0	4	1035	30890	1	0	0-45.2627409529309	1		0
Caudate Nucleus	Z-score < -2	3q29	DUP	0	11	383	31535	1	0	0-32.9288436884581	1		0
Caudate Nucleus	Z-score > 2	8p23.1	DUP	0	1	1035	30893	1	0	0-1143.34288038888	1		0
Caudate Nucleus	Z-score > 2	8p23.3-p23.1	DUP	0	1	1035	30893	1	0	0-1143.34288038888	1		0
Caudate Nucleus	Z-score > 2	Xp22.33 & Xp22.33 -q28	DUP	0	1	1035	30893	1	0	0-1143.34288038888	1		0
Cerebellum	Z-score < -2	16p13.11	DUP	0	25	599	31305	1	0	0-8.33509359406112	1		0
Cerebellum	Z-score > 2	3q22.1	DUP	0	4	861	31064	1	0	0-54.7459235078917	1		0
Cerebral White Matter	Z-score < -2	10q22.3-q23.2	DEL	0	1	505	31423	1	0	0-2338.17950563243	1		0
Cerebral White Matter	Z-score < -2	14q11.2	DUP	0	1	505	31423	1	0	0-2338.17950563243	1		0
Cerebral White Matter	Z-score > 2	16p12.2-p11.2	DUP	0	2	911	31016	1	0	0-181.468416068462	1		0
Cerebral White Matter	Z-score > 2	16p13.3	DEL	0	2	911	31016	1	0	0-181.468416068462	1		0
Cerebral White Matter	Z-score < -2	17q11.2	DUP	0	1	505	31423	1	0	0-2338.17950563243	1		0
Cerebral White Matter	Z-score < -2	1p36.33-p36.22	DEL	0	1	505	31423	1	0	0-2338.17950563243	1		0
Cerebral White Matter	Z-score > 2	1p36.33-p36.22	DUP	0	2	911	31016	1	0	0-181.468416068462	1		0
Cerebral White Matter	Z-score < -2	1p36.33-p36.32	DEL	0	1	505	31423	1	0	0-2338.17950563243	1		0
Cerebral White Matter	Z-score > 2	1p36.33-p36.32	DUP	0	2	911	31016	1	0	0-181.468416068462	1		0
Cerebral White Matter	Z-score < -2	1q43-q44	DEL	0	1	505	31423	1	0	0-2338.17950563243	1		0
Cerebral White Matter	Z-score < -2	22q11.21	DEL	0	1	505	31423	1	0	0-2338.17950563243	1		0
Cerebral White Matter	Z-score < -2	22q11.21	DUP	0	10	505	31414	1	0	0-27.8357774247091	1		0
Cerebral White Matter	Z-score < -2	22q11.21-q11.23	DEL	0	1	505	31423	1	0	0-2338.17950563243	1		0
Cerebral White Matter	Z-score < -2	22q11.21-q11.23	DUP	0	10	505	31414	1	0	0-27.8357774247091	1		0
Cerebral White Matter	Z-score < -2	22q13.2-q13.33	DEL	0	1	505	31423	1	0	0-2338.17950563243	1		0
Cerebral White Matter	Z-score > 2	3q29	DEL	0	2	911	31016	1	0	0-181.468416068462	1		0
Cerebral White Matter	Z-score < -2	6p25.3	DEL	0	3	505	31421	1	0	0-150.552943130788	1		0
Cerebral White Matter	Z-score < -2	6p25.3-p25.1	DEL	0	3	505	31421	1	0	0-150.552943130788	1		0
Cerebral White Matter	Z-score < -2	8p23.1	DUP	0	1	505	31423	1	0	0-2338.17950563243	1		0
Cerebral White Matter	Z-score < -2	8p23.3-p23.1	DUP	0	1	505	31423	1	0	0-2338.17950563243	1		0
Cerebral White Matter	Z-score > 2	8p23.3-p23.1	DEL	0	2	911	31016	1	0	0-181.468416068462	1		0
Cerebral White Matter	Z-score < -2	Xp22.33 & Xp22.33 -q28	DUP	0	1	505	31423	1	0	0-2338.17950563243	1		0
Cerebrospinal Fluid	Z-score < -2	15q11.2-q13.1	DUP	0	36	72	31821	1	0	0-48.8842265344225	1		0
Cerebrospinal Fluid	Z-score < -2	3q22.1	DUP	0	4	72	31853	1	0	0-684.187683337925	1		0
Cerebrospinal Fluid	Z-score < -2	3q29	DUP	0	11	72	31846	1	0	0-179.691145889771	1		0
Corpus Callosum	Z-score < -2	15q11.2-q13.1	DEL	0	5	385	31539	1	0	0-89.7017474746386	1		0
Corpus Callosum	Z-score < -2	1q21.1	DEL	0	69	385	31475	1	0	0-4.51070079335055	1		0
Corpus Callosum	Z-score < -2	22q11.21	DUP	0	10	385	31534	1	0	0-36.6567815872221	1		0
Corpus Callosum	Z-score < -2	22q11.21-q11.23	DUP	0	10	385	31534	1	0	0-36.6567815872221	1		0
Corpus Callosum	Z-score < -2	3q22.1	DUP	0	4	385	31540	1	0	0-124.19533226302	1		0
Corpus Callosum	Z-score > 2	3q22.1	DUP	0	4	1001	30924	1	0	0-46.8489719565962	1		0
Corpus Callosum	Z-score > 2	3q29	DUP	0	11	1001	30917	1	0	0-12.3223017297164	1		0
Estimated Total Intracranial Volume	Z-score < -2	10q22.3-q23.2	DEL	0	1	577	31351	1	0	0-2051.22627168641	1		0
Estimated Total Intracranial Volume	Z-score < -2	14q11.2	DUP	0	1	577	31351	1	0	0-2051.22627168641	1		0
Estimated Total Intracranial Volume	Z-score < -2	17q11.2	DUP	0	1	577	31351	1	0	0-2051.22627168641	1		0
Estimated Total Intracranial Volume	Z-score < -2	1p36.33-p36.22	DEL	0	1	577	31351	1	0	0-2051.22627168641	1		0
Estimated Total Intracranial Volume	Z-score < -2	1p36.33-p36.32	DEL	0	1	577	31351	1	0	0-2051.22627168641	1		0
Estimated Total Intracranial Volume	Z-score < -2	1q43-q44	DEL	0	1	577	31351	1	0	0-2051.22627168641	1		0
Estimated Total Intracranial Volume	Z-score < -2	22q11.21	DEL	0	1	577	31351	1	0	0-2051.22627168641	1		0
Estimated Total Intracranial Volume	Z-score < -2	22q11.21-q11.23	DEL	0	1	577	31351	1	0	0-2051.22627168641	1		0
Estimated Total Intracranial Volume	Z-score < -2	22q13.2-q13.33	DEL	0	1	577	31351	1	0	0-2051.22627168641	1		0
Estimated Total Intracranial Volume	Z-score < -2	3q22.1	DUP	0	4	577	31348	1	0	0-82.5715052300236	1		0
Estimated Total Intracranial Volume	Z-score > 2	6p25.3	DEL	0	3	857	31069	1	0	0-87.870722934874	1		0
Estimated Total Intracranial Volume	Z-score > 2	6p25.3-p25.1	DEL	0	3	857	31069	1	0	0-87.870722934874	1		0
Estimated Total Intracranial Volume	Z-score < -2	8p23.1	DUP	0	1	577	31351	1	0	0-2051.22627168641	1		0
Estimated Total Intracranial Volume	Z-score < -2	8p23.3-p23.1	DUP	0	1	577	31351	1	0	0-2051.22627168641	1		0
Estimated Total Intracranial Volume	Z-score < -2	Xp22.33 & Xp22.33 -q28	DUP	0	1	577	31351	1	0	0-2051.22627168641	1		0
Hippocampus	Z-score < -2	10q22.3-q23.2	DEL	0	1	615	31313	1	0	0-1926.03569914926	1		0
Hippocampus	Z-score < -2	14q11.2	DUP	0	1	615	31313	1	0	0-1926.03569914926	1		0
Hippocampus	Z-score > 2	15q11.2-q13.1	DEL	0	5	835	31089	1	0	0-40.6461066019404	1		0
Hippocampus	Z-score > 2	17p13.3	DUP	0	6	835	31088	1	0	0-31.6648148481298	1		0
Hippocampus	Z-score < -2	17q11.2	DUP	0	1	615	31313	1	0	0-1926.03569914926	1		0
Hippocampus	Z-score < -2	1p36.33-p36.22	DEL	0	1	615	31313	1	0	0-1926.03569914926	1		0
Hippocampus	Z-score < -2	1p36.33-p36.32	DEL	0	1	615	31313	1	0	0-1926.03569914926	1		0
Hippocampus	Z-score < -2	1q43-q44	DEL	0	1	615	31313	1	0	0-1926.03569914926	1		0
Hippocampus	Z-score < -2	22q11.21	DEL	0	1	615	31313	1	0	0-1926.03569914926	1		0
Hippocampus	Z-score < -2	22q11.21-q11.23	DEL	0	1	615	31313	1	0	0-1926.03569914926	1		0
Hippocampus	Z-score < -2	22q13.2-q13.33	DEL	0	1	615	31313	1	0	0-1926.03569914926	1		0
Hippocampus	Z-score > 2	3q22.1	DUP	0	4	835	31090	1	0	0-56.5161512253127	1		0
Hippocampus	Z-score < -2	3q29	DUP	0	11	615	31303	1	0	0-20.3291477576749	1		0
Hippocampus	Z-score < -2	6p25.3	DEL	0	3	615	31311	1	0	0-123.280044826425	1		0
Hippocampus	Z-score < -2	6p25.3-p25.1	DEL	0	3	615	31311	1	0	0-123.280044826425	1		0
Hippocampus	Z-score < -2	8p23.1	DUP	0	1	615	31313	1	0	0-1926.03569914926	1		0
Hippocampus	Z-score < -2	8p23.3-p23.1	DUP	0	1	615	31313	1	0	0-1926.03569914926	1		0
Hippocampus	Z-score < -2	Xp22.33 & Xp22.33 -q28	DUP	0	1	615	31313	1	0	0-1926.03569914926	1		0
Mean Cortical Thickness	Z-score < -2	10q22.3-q23.2	DEL	0	1	963	30965	1	0	0-1229.99238478971	1		0
Mean Cortical Thickness	Z-score > 2	10q22.3-q23.2	DEL	0	1	541	31387	1	0	0-2185.48710846439	1		0
Mean Cortical Thickness	Z-score < -2	14q11.2	DUP	0	1	963	30965	1	0	0-1229.99238478971	1		0
Mean Cortical Thickness	Z-score > 2	14q11.2	DUP	0	1	541	31387	1	0	0-2185.48710846439	1		0
Mean Cortical Thickness	Z-score < -2	15q11.2-q13.1	DUP	1	35	963	30930	1	0.91767	0.0225727454261279-5.47270363737028	1	Control	2.77778		4.7619
Mean Cortical Thickness	Z-score > 2	16p12.2-p11.2	DUP	0	2	541	31386	1	0	0-309.372057950915	1		0
Mean Cortical Thickness	Z-score < -2	16p13.11	DUP	0	25	963	30941	1	0	0-5.11803093618511	1		0
Mean Cortical Thickness	Z-score > 2	16p13.3	DEL	0	2	541	31386	1	0	0-309.372057950915	1		0
Mean Cortical Thickness	Z-score < -2	17q11.2	DUP	0	1	963	30965	1	0	0-1229.99238478971	1		0
Mean Cortical Thickness	Z-score > 2	17q11.2	DUP	0	1	541	31387	1	0	0-2185.48710846439	1		0
Mean Cortical Thickness	Z-score < -2	1p36.33-p36.22	DEL	0	1	963	30965	1	0	0-1229.99238478971	1		0
Mean Cortical Thickness	Z-score > 2	1p36.33-p36.22	DEL	0	1	541	31387	1	0	0-2185.48710846439	1		0
Mean Cortical Thickness	Z-score > 2	1p36.33-p36.22	DUP	0	2	541	31386	1	0	0-309.372057950915	1		0
Mean Cortical Thickness	Z-score < -2	1p36.33-p36.32	DEL	0	1	963	30965	1	0	0-1229.99238478971	1		0
Mean Cortical Thickness	Z-score > 2	1p36.33-p36.32	DEL	0	1	541	31387	1	0	0-2185.48710846439	1		0
Mean Cortical Thickness	Z-score > 2	1p36.33-p36.32	DUP	0	2	541	31386	1	0	0-309.372057950915	1		0
Mean Cortical Thickness	Z-score < -2	1q43-q44	DEL	0	1	963	30965	1	0	0-1229.99238478971	1		0
Mean Cortical Thickness	Z-score > 2	1q43-q44	DEL	0	1	541	31387	1	0	0-2185.48710846439	1		0
Mean Cortical Thickness	Z-score < -2	22q11.21	DEL	0	1	963	30965	1	0	0-1229.99238478971	1		0
Mean Cortical Thickness	Z-score > 2	22q11.21	DEL	0	1	541	31387	1	0	0-2185.48710846439	1		0
Mean Cortical Thickness	Z-score < -2	22q11.21-q11.23	DEL	0	1	963	30965	1	0	0-1229.99238478971	1		0
Mean Cortical Thickness	Z-score > 2	22q11.21-q11.23	DEL	0	1	541	31387	1	0	0-2185.48710846439	1		0
Mean Cortical Thickness	Z-score < -2	22q13.2-q13.33	DEL	0	1	963	30965	1	0	0-1229.99238478971	1		0
Mean Cortical Thickness	Z-score > 2	22q13.2-q13.33	DEL	0	1	541	31387	1	0	0-2185.48710846439	1		0
Mean Cortical Thickness	Z-score < -2	3q22.1	DUP	0	4	963	30962	1	0	0-48.7571902493444	1		0
Mean Cortical Thickness	Z-score > 2	3q29	DEL	0	2	541	31386	1	0	0-309.372057950915	1		0
Mean Cortical Thickness	Z-score > 2	4p16.3	DUP	0	2	541	31386	1	0	0-309.372057950915	1		0
Mean Cortical Thickness	Z-score < -2	6p25.3	DEL	0	3	963	30963	1	0	0-77.8625440105664	1		0
Mean Cortical Thickness	Z-score < -2	6p25.3-p25.1	DEL	0	3	963	30963	1	0	0-77.8625440105664	1		0
Mean Cortical Thickness	Z-score < -2	8p23.1	DUP	0	1	963	30965	1	0	0-1229.99238478971	1		0
Mean Cortical Thickness	Z-score > 2	8p23.1	DUP	0	1	541	31387	1	0	0-2185.48710846439	1		0
Mean Cortical Thickness	Z-score < -2	8p23.3-p23.1	DUP	0	1	963	30965	1	0	0-1229.99238478971	1		0
Mean Cortical Thickness	Z-score > 2	8p23.3-p23.1	DEL	0	2	541	31386	1	0	0-309.372057950915	1		0
Mean Cortical Thickness	Z-score > 2	8p23.3-p23.1	DUP	0	1	541	31387	1	0	0-2185.48710846439	1		0
Mean Cortical Thickness	Z-score < -2	Xp22.33 & Xp22.33 -q28	DUP	0	1	963	30965	1	0	0-1229.99238478971	1		0
Pallidum	Z-score < -2	3q29	DUP	0	11	515	31403	1	0	0-24.3649619004896	1		0
Pallidum	Z-score < -2	6p25.3	DEL	0	3	515	31411	1	0	0-147.596934136823	1		0
Pallidum	Z-score < -2	6p25.3-p25.1	DEL	0	3	515	31411	1	0	0-147.596934136823	1		0
Putamen	Z-score > 2	10q22.3-q23.2	DEL	0	1	853	31075	1	0	0-1389.98874095033	1		0
Putamen	Z-score > 2	14q11.2	DUP	0	1	853	31075	1	0	0-1389.98874095033	1		0
Putamen	Z-score > 2	15q11.2	DUP	0	35	853	31041	1	0	0-4.05325488630063	1		0
Putamen	Z-score < -2	15q11.2-q13.1	DEL	0	5	525	31399	1	0	0-65.3989774231098	1		0
Putamen	Z-score > 2	16p13.11	DUP	0	25	853	31051	1	0	0-5.80047375297349	1		0
Putamen	Z-score > 2	16p13.3	DUP	4	175	853	30897	1	0.827926	0.222576538242611-2.16576471554033	1	Control,Depression,Anxiety	2.23464	3.57143	1.62602
Putamen	Z-score > 2	17q11.2	DUP	0	1	853	31075	1	0	0-1389.98874095033	1		0
Putamen	Z-score > 2	1q43-q44	DEL	0	1	853	31075	1	0	0-1389.98874095033	1		0
Putamen	Z-score > 2	22q11.21	DEL	0	1	853	31075	1	0	0-1389.98874095033	1		0
Putamen	Z-score > 2	22q11.21	DUP	0	10	853	31066	1	0	0-16.2747297097666	1		0
Putamen	Z-score > 2	22q11.21-q11.23	DEL	0	1	853	31075	1	0	0-1389.98874095033	1		0
Putamen	Z-score > 2	22q11.21-q11.23	DUP	0	10	853	31066	1	0	0-16.2747297097666	1		0
Putamen	Z-score > 2	22q13.2-q13.33	DEL	0	1	853	31075	1	0	0-1389.98874095033	1		0
Putamen	Z-score < -2	3q22.1	DUP	0	4	525	31400	1	0	0-90.5749606900696	1		0
Putamen	Z-score < -2	3q29	DUP	0	11	525	31393	1	0	0-23.8831955947666	1		0
Putamen	Z-score > 2	8p23.1	DUP	0	1	853	31075	1	0	0-1389.98874095033	1		0
Putamen	Z-score > 2	8p23.3-p23.1	DUP	0	1	853	31075	1	0	0-1389.98874095033	1		0
Putamen	Z-score > 2	Xp22.33 & Xp22.33 -q28	DUP	0	1	853	31075	1	0	0-1389.98874095033	1		0
Subcortical Gray Matter	Z-score < -2	10q22.3-q23.2	DEL	0	1	593	31335	1	0	0-1996.62103302416	1		0
Subcortical Gray Matter	Z-score < -2	14q11.2	DUP	0	1	593	31335	1	0	0-1996.62103302416	1		0
Subcortical Gray Matter	Z-score < -2	17q11.2	DUP	0	1	593	31335	1	0	0-1996.62103302416	1		0
Subcortical Gray Matter	Z-score < -2	1p36.33-p36.22	DEL	0	1	593	31335	1	0	0-1996.62103302416	1		0
Subcortical Gray Matter	Z-score < -2	1p36.33-p36.32	DEL	0	1	593	31335	1	0	0-1996.62103302416	1		0
Subcortical Gray Matter	Z-score < -2	1q43-q44	DEL	0	1	593	31335	1	0	0-1996.62103302416	1		0
Subcortical Gray Matter	Z-score < -2	22q11.21	DEL	0	1	593	31335	1	0	0-1996.62103302416	1		0
Subcortical Gray Matter	Z-score < -2	22q11.21-q11.23	DEL	0	1	593	31335	1	0	0-1996.62103302416	1		0
Subcortical Gray Matter	Z-score < -2	22q13.2-q13.33	DEL	0	1	593	31335	1	0	0-1996.62103302416	1		0
Subcortical Gray Matter	Z-score < -2	6p25.3	DEL	0	3	593	31333	1	0	0-127.932038552226	1		0
Subcortical Gray Matter	Z-score < -2	6p25.3-p25.1	DEL	0	3	593	31333	1	0	0-127.932038552226	1		0
Subcortical Gray Matter	Z-score < -2	8p23.1	DUP	0	1	593	31335	1	0	0-1996.62103302416	1		0
Subcortical Gray Matter	Z-score < -2	8p23.3-p23.1	DUP	0	1	593	31335	1	0	0-1996.62103302416	1		0
Subcortical Gray Matter	Z-score < -2	Xp22.33 & Xp22.33 -q28	DUP	0	1	593	31335	1	0	0-1996.62103302416	1		0
Surface area	Z-score < -2	22q11.21	DUP	0	10	600	31319	1	0	0-23.3429256187092	1		0
Surface area	Z-score < -2	22q11.21-q11.23	DUP	0	10	600	31319	1	0	0-23.3429256187092	1		0
Surface area	Z-score < -2	3q22.1	DUP	0	4	600	31325	1	0	0-79.1930903638264	1		0
Surface area	Z-score > 2	6p25.3	DEL	0	3	857	31069	1	0	0-87.870722934874	1		0
Surface area	Z-score > 2	6p25.3-p25.1	DEL	0	3	857	31069	1	0	0-87.870722934874	1		0
Total Gray Matter	Z-score < -2	16p13.11	DUP	0	25	649	31255	1	0	0-7.67724359712567	1		0
Total Gray Matter	Z-score < -2	22q11.21	DUP	0	10	649	31270	1	0	0-21.5512324883396	1		0
Total Gray Matter	Z-score < -2	22q11.21-q11.23	DUP	0	10	649	31270	1	0	0-21.5512324883396	1		0
Total Gray Matter	Z-score > 2	6p25.3	DEL	0	3	804	31122	1	0	0-93.8638956997635	1		0
Total Gray Matter	Z-score > 2	6p25.3-p25.1	DEL	0	3	804	31122	1	0	0-93.8638956997635	1		0
Ventricles	Z-score > 2	10q22.3-q23.2	DEL	0	1	1408	30520	1	0	0-834.388344712141	1		0
Ventricles	Z-score > 2	14q11.2	DUP	0	1	1408	30520	1	0	0-834.388344712141	1		0
Ventricles	Z-score > 2	17q11.2	DUP	0	1	1408	30520	1	0	0-834.388344712141	1		0
Ventricles	Z-score > 2	1p36.33-p36.22	DEL	0	1	1408	30520	1	0	0-834.388344712141	1		0
Ventricles	Z-score > 2	1p36.33-p36.32	DEL	0	1	1408	30520	1	0	0-834.388344712141	1		0
Ventricles	Z-score > 2	1q43-q44	DEL	0	1	1408	30520	1	0	0-834.388344712141	1		0
Ventricles	Z-score > 2	22q11.21	DEL	0	1	1408	30520	1	0	0-834.388344712141	1		0
Ventricles	Z-score > 2	22q11.21-q11.23	DEL	0	1	1408	30520	1	0	0-834.388344712141	1		0
Ventricles	Z-score > 2	22q13.2-q13.33	DEL	0	1	1408	30520	1	0	0-834.388344712141	1		0
Ventricles	Z-score > 2	3q29	DUP	0	11	1408	30510	1	0	0-8.64519972530818	1		0
Ventricles	Z-score > 2	8p23.1	DUP	0	1	1408	30520	1	0	0-834.388344712141	1		0
Ventricles	Z-score > 2	8p23.3-p23.1	DUP	0	1	1408	30520	1	0	0-834.388344712141	1		0
Ventricles	Z-score > 2	Xp22.33 & Xp22.33 -q28	DUP	0	1	1408	30520	1	0	0-834.388344712141	1		0
Amygdala	Z-score < -2	10q22.3-q23.2	DEL	0	1	552	31376	1	0	0-2142.66828423553	1		0
Amygdala	Z-score > 2	10q22.3-q23.2	DEL	0	1	916	31012	1	0	0-1293.75055811976	1		0
Amygdala	Z-score < -2	14q11.2	DUP	0	1	552	31376	1	0	0-2142.66828423553	1		0
Amygdala	Z-score > 2	14q11.2	DUP	0	1	916	31012	1	0	0-1293.75055811976	1		0
Amygdala	Z-score < -2	15q11.2-q13.1	DUP	0	36	552	31341	1	0	0-6.1454391325893	1		0
Amygdala	Z-score > 2	15q11.2-q13.1	DEL	0	5	916	31008	1	0	0-36.9915679784813	1		0
Amygdala	Z-score < -2	16p13.3	DEL	0	2	552	31375	1	0	0-303.099055292249	1		0
Amygdala	Z-score < -2	17p13.3	DUP	0	6	552	31371	1	0	0-48.3005268300425	1		0
Amygdala	Z-score > 2	17p13.3	DUP	0	6	916	31007	1	0	0-28.7897040924976	1		0
Amygdala	Z-score < -2	17q11.2	DUP	0	1	552	31376	1	0	0-2142.66828423553	1		0
Amygdala	Z-score > 2	17q11.2	DUP	0	1	916	31012	1	0	0-1293.75055811976	1		0
Amygdala	Z-score < -2	1p36.33-p36.22	DEL	0	1	552	31376	1	0	0-2142.66828423553	1		0
Amygdala	Z-score < -2	1p36.33-p36.22	DUP	0	2	552	31375	1	0	0-303.099055292249	1		0
Amygdala	Z-score < -2	1p36.33-p36.32	DEL	0	1	552	31376	1	0	0-2142.66828423553	1		0
Amygdala	Z-score < -2	1p36.33-p36.32	DUP	0	2	552	31375	1	0	0-303.099055292249	1		0
Amygdala	Z-score < -2	1q43-q44	DEL	0	1	552	31376	1	0	0-2142.66828423553	1		0
Amygdala	Z-score > 2	1q43-q44	DEL	0	1	916	31012	1	0	0-1293.75055811976	1		0
Amygdala	Z-score < -2	22q11.21	DEL	0	1	552	31376	1	0	0-2142.66828423553	1		0
Amygdala	Z-score > 2	22q11.21	DEL	0	1	916	31012	1	0	0-1293.75055811976	1		0
Amygdala	Z-score < -2	22q11.21-q11.23	DEL	0	1	552	31376	1	0	0-2142.66828423553	1		0
Amygdala	Z-score > 2	22q11.21-q11.23	DEL	0	1	916	31012	1	0	0-1293.75055811976	1		0
Amygdala	Z-score < -2	22q13.2-q13.33	DEL	0	1	552	31376	1	0	0-2142.66828423553	1		0
Amygdala	Z-score > 2	22q13.2-q13.33	DEL	0	1	916	31012	1	0	0-1293.75055811976	1		0
Amygdala	Z-score < -2	3q22.1	DUP	0	4	552	31373	1	0	0-86.4488467556598	1		0
Amygdala	Z-score > 2	3q22.1	DUP	0	4	916	31009	1	0	0-51.3460300128041	1		0
Amygdala	Z-score < -2	3q29	DEL	0	2	552	31375	1	0	0-303.099055292249	1		0
Amygdala	Z-score < -2	3q29	DUP	0	11	552	31366	1	0	0-22.7016951303518	1		0
Amygdala	Z-score > 2	3q29	DUP	0	11	916	31002	1	0	0-13.5051215909633	1		0
Amygdala	Z-score < -2	4p16.3	DUP	0	2	552	31375	1	0	0-303.099055292249	1		0
Amygdala	Z-score > 2	6p25.3	DEL	0	3	916	31010	1	0	0-82.0273147659229	1		0
Amygdala	Z-score > 2	6p25.3-p25.1	DEL	0	3	916	31010	1	0	0-82.0273147659229	1		0
Amygdala	Z-score < -2	8p23.1	DUP	0	1	552	31376	1	0	0-2142.66828423553	1		0
Amygdala	Z-score > 2	8p23.1	DUP	0	1	916	31012	1	0	0-1293.75055811976	1		0
Amygdala	Z-score < -2	8p23.3-p23.1	DEL	0	2	552	31375	1	0	0-303.099055292249	1		0
Amygdala	Z-score < -2	8p23.3-p23.1	DUP	0	1	552	31376	1	0	0-2142.66828423553	1		0
Amygdala	Z-score > 2	8p23.3-p23.1	DUP	0	1	916	31012	1	0	0-1293.75055811976	1		0
Amygdala	Z-score < -2	Xp22.33 & Xp22.33 -q28	DUP	0	1	552	31376	1	0	0-2142.66828423553	1		0
Amygdala	Z-score > 2	Xp22.33 & Xp22.33 -q28	DUP	0	1	916	31012	1	0	0-1293.75055811976	1		0
Brain Stem	Z-score < -2	10q22.3-q23.2	DEL	0	1	488	31440	1	0	0-2417.81486069689	1		0
Brain Stem	Z-score > 2	10q22.3-q23.2	DEL	0	1	913	31015	1	0	0-1298.03844893803	1		0
Brain Stem	Z-score < -2	14q11.2	DUP	0	1	488	31440	1	0	0-2417.81486069689	1		0
Brain Stem	Z-score > 2	14q11.2	DUP	0	1	913	31015	1	0	0-1298.03844893803	1		0
Brain Stem	Z-score < -2	15q11.2	DUP	0	35	488	31406	1	0	0-7.17894766835701	1		0
Brain Stem	Z-score < -2	15q11.2-q13.1	DEL	0	5	488	31436	1	0	0-70.4473169017767	1		0
Brain Stem	Z-score < -2	15q11.2-q13.1	DUP	0	36	488	31405	1	0	0-6.96897597452399	1		0
Brain Stem	Z-score > 2	15q11.2-q13.1	DEL	0	5	913	31011	1	0	0-37.1175823970954	1		0
Brain Stem	Z-score < -2	16p12.2-p11.2	DUP	0	2	488	31439	1	0	0-344.419592663466	1		0
Brain Stem	Z-score > 2	16p12.2-p11.2	DUP	0	2	913	31014	1	0	0-181.05866294558	1		0
Brain Stem	Z-score < -2	16p13.3	DEL	0	2	488	31439	1	0	0-344.419592663466	1		0
Brain Stem	Z-score > 2	16p13.3	DEL	0	2	913	31014	1	0	0-181.05866294558	1		0
Brain Stem	Z-score < -2	17p13.3	DUP	0	6	488	31435	1	0	0-54.8532422719169	1		0
Brain Stem	Z-score > 2	17p13.3	DUP	0	6	913	31010	1	0	0-28.8871931676675	1		0
Brain Stem	Z-score < -2	17q11.2	DUP	0	1	488	31440	1	0	0-2417.81486069689	1		0
Brain Stem	Z-score > 2	17q11.2	DUP	0	1	913	31015	1	0	0-1298.03844893803	1		0
Brain Stem	Z-score < -2	1p36.33-p36.22	DEL	0	1	488	31440	1	0	0-2417.81486069689	1		0
Brain Stem	Z-score < -2	1p36.33-p36.22	DUP	0	2	488	31439	1	0	0-344.419592663466	1		0
Brain Stem	Z-score > 2	1p36.33-p36.22	DUP	0	2	913	31014	1	0	0-181.05866294558	1		0
Brain Stem	Z-score < -2	1p36.33-p36.32	DEL	0	1	488	31440	1	0	0-2417.81486069689	1		0
Brain Stem	Z-score < -2	1p36.33-p36.32	DUP	0	2	488	31439	1	0	0-344.419592663466	1		0
Brain Stem	Z-score > 2	1p36.33-p36.32	DUP	0	2	913	31014	1	0	0-181.05866294558	1		0
Brain Stem	Z-score < -2	1q43-q44	DEL	0	1	488	31440	1	0	0-2417.81486069689	1		0
Brain Stem	Z-score > 2	1q43-q44	DEL	0	1	913	31015	1	0	0-1298.03844893803	1		0
Brain Stem	Z-score < -2	22q11.21	DEL	0	1	488	31440	1	0	0-2417.81486069689	1		0
Brain Stem	Z-score < -2	22q11.21	DUP	0	10	488	31431	1	0	0-28.8237486627225	1		0
Brain Stem	Z-score > 2	22q11.21	DEL	0	1	913	31015	1	0	0-1298.03844893803	1		0
Brain Stem	Z-score < -2	22q11.21-q11.23	DEL	0	1	488	31440	1	0	0-2417.81486069689	1		0
Brain Stem	Z-score < -2	22q11.21-q11.23	DUP	0	10	488	31431	1	0	0-28.8237486627225	1		0
Brain Stem	Z-score > 2	22q11.21-q11.23	DEL	0	1	913	31015	1	0	0-1298.03844893803	1		0
Brain Stem	Z-score < -2	22q13.2-q13.33	DEL	0	1	488	31440	1	0	0-2417.81486069689	1		0
Brain Stem	Z-score > 2	22q13.2-q13.33	DEL	0	1	913	31015	1	0	0-1298.03844893803	1		0
Brain Stem	Z-score < -2	3q22.1	DUP	0	4	488	31437	1	0	0-97.7457218545143	1		0
Brain Stem	Z-score > 2	3q22.1	DUP	0	4	913	31012	1	0	0-51.5205558182758	1		0
Brain Stem	Z-score < -2	3q29	DEL	0	2	488	31439	1	0	0-344.419592663466	1		0
Brain Stem	Z-score < -2	3q29	DUP	0	11	488	31430	1	0	0-25.7416562887419	1		0
Brain Stem	Z-score > 2	3q29	DEL	0	2	913	31014	1	0	0-181.05866294558	1		0
Brain Stem	Z-score > 2	3q29	DUP	0	11	913	31005	1	0	0-13.5509016361327	1		0
Brain Stem	Z-score < -2	4p16.3	DUP	0	2	488	31439	1	0	0-344.419592663466	1		0
Brain Stem	Z-score > 2	4p16.3	DUP	0	2	913	31014	1	0	0-181.05866294558	1		0
Brain Stem	Z-score < -2	6p25.3	DEL	0	3	488	31438	1	0	0-155.853358829072	1		0
Brain Stem	Z-score < -2	6p25.3-p25.1	DEL	0	3	488	31438	1	0	0-155.853358829072	1		0
Brain Stem	Z-score < -2	8p23.1	DUP	0	1	488	31440	1	0	0-2417.81486069689	1		0
Brain Stem	Z-score > 2	8p23.1	DUP	0	1	913	31015	1	0	0-1298.03844893803	1		0
Brain Stem	Z-score < -2	8p23.3-p23.1	DUP	0	1	488	31440	1	0	0-2417.81486069689	1		0
Brain Stem	Z-score > 2	8p23.3-p23.1	DEL	0	2	913	31014	1	0	0-181.05866294558	1		0
Brain Stem	Z-score > 2	8p23.3-p23.1	DUP	0	1	913	31015	1	0	0-1298.03844893803	1		0
Brain Stem	Z-score < -2	Xp22.33 & Xp22.33 -q28	DUP	0	1	488	31440	1	0	0-2417.81486069689	1		0
Brain Stem	Z-score > 2	Xp22.33 & Xp22.33 -q28	DUP	0	1	913	31015	1	0	0-1298.03844893803	1		0
Caudate Nucleus	Z-score < -2	10q22.3-q23.2	DEL	0	1	383	31545	1	0	0-3058.77896944045	1		0
Caudate Nucleus	Z-score < -2	14q11.2	DUP	0	1	383	31545	1	0	0-3058.77896944045	1		0
Caudate Nucleus	Z-score > 2	15q11.2	DUP	1	34	1035	30859	1	0.876928	0.0215546987855631-5.23790400416517	1	Depression	2.85714	6.66667
Caudate Nucleus	Z-score < -2	15q11.2-q13.1	DEL	0	5	383	31541	1	0	0-90.1795446914007	1		0
Caudate Nucleus	Z-score > 2	15q11.2-q13.1	DEL	0	5	1035	30889	1	0	0-32.5852848898576	1		0
Caudate Nucleus	Z-score < -2	16p12.2-p11.2	DUP	0	2	383	31544	1	0	0-433.311534710164	1		0
Caudate Nucleus	Z-score > 2	16p12.2-p11.2	DUP	0	2	1035	30892	1	0	0-159.060151877367	1		0
Caudate Nucleus	Z-score < -2	16p13.11	DUP	0	25	383	31521	1	0	0-13.1395857537814	1		0
Caudate Nucleus	Z-score > 2	16p13.11	DUP	0	25	1035	30869	1	0	0-4.75019685449749	1		0
Caudate Nucleus	Z-score < -2	16p13.3	DEL	0	2	383	31544	1	0	0-433.311534710164	1		0
Caudate Nucleus	Z-score > 2	16p13.3	DEL	0	2	1035	30892	1	0	0-159.060151877367	1		0
Caudate Nucleus	Z-score > 2	16p13.3	DUP	5	174	1035	30715	1	0.852771	0.272866834911714-2.03501504242435	1	Control,Depression	2.7933	1.78571	3.25203
Caudate Nucleus	Z-score < -2	17p13.3	DUP	0	6	383	31540	1	0	0-70.1488958565635	1		0
Caudate Nucleus	Z-score > 2	17p13.3	DUP	0	6	1035	30888	1	0	0-25.3769677808985	1		0
Caudate Nucleus	Z-score < -2	17q11.2	DUP	0	1	383	31545	1	0	0-3058.77896944045	1		0
Caudate Nucleus	Z-score < -2	1p36.33-p36.22	DEL	0	1	383	31545	1	0	0-3058.77896944045	1		0
Caudate Nucleus	Z-score < -2	1p36.33-p36.22	DUP	0	2	383	31544	1	0	0-433.311534710164	1		0
Caudate Nucleus	Z-score > 2	1p36.33-p36.22	DUP	0	2	1035	30892	1	0	0-159.060151877367	1		0
Caudate Nucleus	Z-score < -2	1p36.33-p36.32	DEL	0	1	383	31545	1	0	0-3058.77896944045	1		0
Caudate Nucleus	Z-score < -2	1p36.33-p36.32	DUP	0	2	383	31544	1	0	0-433.311534710164	1		0
Caudate Nucleus	Z-score > 2	1p36.33-p36.32	DUP	0	2	1035	30892	1	0	0-159.060151877367	1		0
Caudate Nucleus	Z-score < -2	1q43-q44	DEL	0	1	383	31545	1	0	0-3058.77896944045	1		0
Caudate Nucleus	Z-score < -2	22q11.21	DEL	0	1	383	31545	1	0	0-3058.77896944045	1		0
Caudate Nucleus	Z-score < -2	22q11.21	DUP	0	10	383	31536	1	0	0-36.8690746590946	1		0
Caudate Nucleus	Z-score < -2	22q11.21-q11.23	DEL	0	1	383	31545	1	0	0-3058.77896944045	1		0
Caudate Nucleus	Z-score < -2	22q11.21-q11.23	DUP	0	10	383	31536	1	0	0-36.8690746590946	1		0
Caudate Nucleus	Z-score < -2	22q13.2-q13.33	DEL	0	1	383	31545	1	0	0-3058.77896944045	1		0
Caudate Nucleus	Z-score < -2	3q29	DEL	0	2	383	31544	1	0	0-433.311534710164	1		0
Caudate Nucleus	Z-score > 2	3q29	DEL	0	2	1035	30892	1	0	0-159.060151877367	1		0
Caudate Nucleus	Z-score > 2	3q29	DUP	0	11	1035	30883	1	0	0-11.9037049187563	1		0
Caudate Nucleus	Z-score < -2	4p16.3	DUP	0	2	383	31544	1	0	0-433.311534710164	1		0
Caudate Nucleus	Z-score > 2	4p16.3	DUP	0	2	1035	30892	1	0	0-159.060151877367	1		0
Caudate Nucleus	Z-score < -2	6p25.3	DEL	0	3	383	31543	1	0	0-198.914355162954	1		0
Caudate Nucleus	Z-score > 2	6p25.3	DEL	0	3	1035	30891	1	0	0-72.2772839919503	1		0
Caudate Nucleus	Z-score < -2	6p25.3-p25.1	DEL	0	3	383	31543	1	0	0-198.914355162954	1		0
Caudate Nucleus	Z-score > 2	6p25.3-p25.1	DEL	0	3	1035	30891	1	0	0-72.2772839919503	1		0
Caudate Nucleus	Z-score < -2	8p23.1	DUP	0	1	383	31545	1	0	0-3058.77896944045	1		0
Caudate Nucleus	Z-score < -2	8p23.3-p23.1	DUP	0	1	383	31545	1	0	0-3058.77896944045	1		0
Caudate Nucleus	Z-score > 2	8p23.3-p23.1	DEL	0	2	1035	30892	1	0	0-159.060151877367	1		0
Caudate Nucleus	Z-score < -2	Xp22.33 & Xp22.33 -q28	DUP	0	1	383	31545	1	0	0-3058.77896944045	1		0
Cerebellum	Z-score < -2	10q22.3-q23.2	DEL	0	1	599	31329	1	0	0-1976.87246928645	1		0
Cerebellum	Z-score < -2	14q11.2	DUP	0	1	599	31329	1	0	0-1976.87246928645	1		0
Cerebellum	Z-score > 2	14q11.2	DUP	0	1	861	31067	1	0	0-1377.00463098587	1		0
Cerebellum	Z-score < -2	15q11.2	DUP	0	35	599	31295	1	0	0-5.82330833103333	1		0
Cerebellum	Z-score > 2	15q11.2	DUP	0	35	861	31033	1	0	0-4.01448569004653	1		0
Cerebellum	Z-score < -2	15q11.2-q13.1	DEL	0	5	599	31325	1	0	0-57.2159358761812	1		0
Cerebellum	Z-score < -2	15q11.2-q13.1	DUP	0	36	599	31294	1	0	0-5.6547747760559	1		0
Cerebellum	Z-score > 2	15q11.2-q13.1	DEL	0	5	861	31063	1	0	0-39.455259976481	1		0
Cerebellum	Z-score > 2	15q11.2-q13.1	DUP	0	36	861	31032	1	0	0-3.89705867413708	1		0
Cerebellum	Z-score < -2	16p12.2-p11.2	DUP	0	2	599	31328	1	0	0-278.888764774569	1		0
Cerebellum	Z-score > 2	16p12.2-p11.2	DUP	0	2	861	31066	1	0	0-192.331169971721	1		0
Cerebellum	Z-score < -2	16p13.3	DEL	0	2	599	31328	1	0	0-278.888764774569	1		0
Cerebellum	Z-score > 2	16p13.3	DEL	0	2	861	31066	1	0	0-192.331169971721	1		0
Cerebellum	Z-score > 2	16p13.3	DUP	4	175	861	30889	1	0.820021	0.220456097618644-2.14501125406041	1	Control,Anxiety	2.23464	1.78571	2.43902
Cerebellum	Z-score < -2	17p13.3	DUP	0	6	599	31324	1	0	0-44.5073451654616	1		0
Cerebellum	Z-score > 2	17p13.3	DUP	0	6	861	31062	1	0	0-30.6777501902281	1		0
Cerebellum	Z-score < -2	17q11.2	DUP	0	1	599	31329	1	0	0-1976.87246928645	1		0
Cerebellum	Z-score > 2	17q11.2	DUP	0	1	861	31067	1	0	0-1377.00463098587	1		0
Cerebellum	Z-score < -2	1p36.33-p36.22	DEL	0	1	599	31329	1	0	0-1976.87246928645	1		0
Cerebellum	Z-score < -2	1p36.33-p36.22	DUP	0	2	599	31328	1	0	0-278.888764774569	1		0
Cerebellum	Z-score > 2	1p36.33-p36.22	DUP	0	2	861	31066	1	0	0-192.331169971721	1		0
Cerebellum	Z-score < -2	1p36.33-p36.32	DEL	0	1	599	31329	1	0	0-1976.87246928645	1		0
Cerebellum	Z-score < -2	1p36.33-p36.32	DUP	0	2	599	31328	1	0	0-278.888764774569	1		0
Cerebellum	Z-score > 2	1p36.33-p36.32	DUP	0	2	861	31066	1	0	0-192.331169971721	1		0
Cerebellum	Z-score < -2	1q43-q44	DEL	0	1	599	31329	1	0	0-1976.87246928645	1		0
Cerebellum	Z-score > 2	1q43-q44	DEL	0	1	861	31067	1	0	0-1377.00463098587	1		0
Cerebellum	Z-score < -2	22q11.21	DEL	0	1	599	31329	1	0	0-1976.87246928645	1		0
Cerebellum	Z-score < -2	22q11.21	DUP	0	10	599	31320	1	0	0-23.3832288533813	1		0
Cerebellum	Z-score > 2	22q11.21	DEL	0	1	861	31067	1	0	0-1377.00463098587	1		0
Cerebellum	Z-score < -2	22q11.21-q11.23	DEL	0	1	599	31329	1	0	0-1976.87246928645	1		0
Cerebellum	Z-score < -2	22q11.21-q11.23	DUP	0	10	599	31320	1	0	0-23.3832288533813	1		0
Cerebellum	Z-score > 2	22q11.21-q11.23	DEL	0	1	861	31067	1	0	0-1377.00463098587	1		0
Cerebellum	Z-score < -2	22q13.2-q13.33	DEL	0	1	599	31329	1	0	0-1976.87246928645	1		0
Cerebellum	Z-score > 2	22q13.2-q13.33	DEL	0	1	861	31067	1	0	0-1377.00463098587	1		0
Cerebellum	Z-score < -2	3q22.1	DUP	0	4	599	31326	1	0	0-79.3276695421503	1		0
Cerebellum	Z-score < -2	3q29	DEL	0	2	599	31328	1	0	0-278.888764774569	1		0
Cerebellum	Z-score < -2	3q29	DUP	0	11	599	31319	1	0	0-20.8744765941714	1		0
Cerebellum	Z-score > 2	3q29	DEL	0	2	861	31066	1	0	0-192.331169971721	1		0
Cerebellum	Z-score > 2	3q29	DUP	0	11	861	31057	1	0	0-14.3952177563961	1		0
Cerebellum	Z-score < -2	4p16.3	DUP	0	2	599	31328	1	0	0-278.888764774569	1		0
Cerebellum	Z-score > 2	4p16.3	DUP	0	2	861	31066	1	0	0-192.331169971721	1		0
Cerebellum	Z-score < -2	6p25.3	DEL	0	3	599	31327	1	0	0-126.629693668147	1		0
Cerebellum	Z-score < -2	6p25.3-p25.1	DEL	0	3	599	31327	1	0	0-126.629693668147	1		0
Cerebellum	Z-score < -2	8p23.1	DUP	0	1	599	31329	1	0	0-1976.87246928645	1		0
Cerebellum	Z-score > 2	8p23.1	DUP	0	1	861	31067	1	0	0-1377.00463098587	1		0
Cerebellum	Z-score < -2	8p23.3-p23.1	DUP	0	1	599	31329	1	0	0-1976.87246928645	1		0
Cerebellum	Z-score > 2	8p23.3-p23.1	DEL	0	2	861	31066	1	0	0-192.331169971721	1		0
Cerebellum	Z-score > 2	8p23.3-p23.1	DUP	0	1	861	31067	1	0	0-1377.00463098587	1		0
Cerebellum	Z-score < -2	Xp22.33 & Xp22.33 -q28	DUP	0	1	599	31329	1	0	0-1976.87246928645	1		0
Cerebellum	Z-score > 2	Xp22.33 & Xp22.33 -q28	DUP	0	1	861	31067	1	0	0-1377.00463098587	1		0
Cerebral White Matter	Z-score > 2	10q22.3-q23.2	DEL	0	1	911	31017	1	0	0-1300.91240385619	1		0
Cerebral White Matter	Z-score > 2	14q11.2	DUP	0	1	911	31017	1	0	0-1300.91240385619	1		0
Cerebral White Matter	Z-score < -2	15q11.2-q13.1	DEL	0	5	505	31419	1	0	0-68.0366104313277	1		0
Cerebral White Matter	Z-score > 2	15q11.2-q13.1	DEL	0	5	911	31013	1	0	0-37.2020892806931	1		0
Cerebral White Matter	Z-score < -2	16p12.2-p11.2	DUP	0	2	505	31422	1	0	0-332.2499878285	1		0
Cerebral White Matter	Z-score < -2	16p13.3	DEL	0	2	505	31422	1	0	0-332.2499878285	1		0
Cerebral White Matter	Z-score < -2	16p13.3	DUP	2	177	505	31245	1	0.699117	0.0837799479777835-2.57627688279739	1	Control	1.11732		1.62602
Cerebral White Matter	Z-score < -2	17p13.3	DUP	0	6	505	31418	1	0	0-52.9660156079623	1		0
Cerebral White Matter	Z-score > 2	17p13.3	DUP	0	6	911	31012	1	0	0-28.9525412463815	1		0
Cerebral White Matter	Z-score > 2	17q11.2	DUP	0	1	911	31017	1	0	0-1300.91240385619	1		0
Cerebral White Matter	Z-score < -2	1p36.33-p36.22	DUP	0	2	505	31422	1	0	0-332.2499878285	1		0
Cerebral White Matter	Z-score > 2	1p36.33-p36.22	DEL	0	1	911	31017	1	0	0-1300.91240385619	1		0
Cerebral White Matter	Z-score < -2	1p36.33-p36.32	DUP	0	2	505	31422	1	0	0-332.2499878285	1		0
Cerebral White Matter	Z-score > 2	1p36.33-p36.32	DEL	0	1	911	31017	1	0	0-1300.91240385619	1		0
Cerebral White Matter	Z-score > 2	1q43-q44	DEL	0	1	911	31017	1	0	0-1300.91240385619	1		0
Cerebral White Matter	Z-score > 2	22q11.21	DEL	0	1	911	31017	1	0	0-1300.91240385619	1		0
Cerebral White Matter	Z-score > 2	22q11.21-q11.23	DEL	0	1	911	31017	1	0	0-1300.91240385619	1		0
Cerebral White Matter	Z-score > 2	22q13.2-q13.33	DEL	0	1	911	31017	1	0	0-1300.91240385619	1		0
Cerebral White Matter	Z-score < -2	3q22.1	DUP	0	4	505	31420	1	0	0-94.3045745642893	1		0
Cerebral White Matter	Z-score < -2	3q29	DUP	0	11	505	31413	1	0	0-24.8575150935107	1		0
Cerebral White Matter	Z-score > 2	3q29	DUP	0	11	911	31007	1	0	0-13.5815895329037	1		0
Cerebral White Matter	Z-score < -2	4p16.3	DUP	0	2	505	31422	1	0	0-332.2499878285	1		0
Cerebral White Matter	Z-score > 2	6p25.3	DEL	0	3	911	31015	1	0	0-82.4927558493402	1		0
Cerebral White Matter	Z-score > 2	6p25.3-p25.1	DEL	0	3	911	31015	1	0	0-82.4927558493402	1		0
Cerebral White Matter	Z-score > 2	8p23.1	DUP	0	1	911	31017	1	0	0-1300.91240385619	1		0
Cerebral White Matter	Z-score < -2	8p23.3-p23.1	DEL	0	2	505	31422	1	0	0-332.2499878285	1		0
Cerebral White Matter	Z-score > 2	8p23.3-p23.1	DUP	0	1	911	31017	1	0	0-1300.91240385619	1		0
Cerebrospinal Fluid	Z-score > 2	10q22.3-q23.2	DEL	0	1	1200	30728	1	0	0-983.362909383292	1		0
Cerebrospinal Fluid	Z-score > 2	14q11.2	DUP	0	1	1200	30728	1	0	0-983.362909383292	1		0
Cerebrospinal Fluid	Z-score < -2	15q11.2	DUP	0	35	72	31822	1	0	0-50.3505391591674	1		0
Cerebrospinal Fluid	Z-score < -2	15q11.2-q13.1	DEL	0	5	72	31852	1	0	0-487.847335581073	1		0
Cerebrospinal Fluid	Z-score > 2	15q11.2-q13.1	DEL	0	5	1200	30724	1	0	0-27.9677735059942	1		0
Cerebrospinal Fluid	Z-score < -2	16p12.2-p11.2	DUP	0	2	72	31855	1	0	0-2415.55764696015	1		0
Cerebrospinal Fluid	Z-score < -2	16p13.11	DUP	0	25	72	31832	1	0	0-71.9153355270074	1		0
Cerebrospinal Fluid	Z-score < -2	16p13.3	DEL	0	2	72	31855	1	0	0-2415.55764696015	1		0
Cerebrospinal Fluid	Z-score < -2	16p13.3	DUP	0	179	72	31678	1	0	0-9.39782302876913	1		0
Cerebrospinal Fluid	Z-score > 2	16p13.3	DEL	0	2	1200	30727	1	0	0-136.430129629688	1		0
Cerebrospinal Fluid	Z-score < -2	17p13.3	DUP	0	6	72	31851	1	0	0-381.01701309849	1		0
Cerebrospinal Fluid	Z-score > 2	17q11.2	DUP	0	1	1200	30728	1	0	0-983.362909383292	1		0
Cerebrospinal Fluid	Z-score < -2	1p36.33-p36.22	DUP	0	2	72	31855	1	0	0-2415.55764696015	1		0
Cerebrospinal Fluid	Z-score > 2	1p36.33-p36.22	DEL	0	1	1200	30728	1	0	0-983.362909383292	1		0
Cerebrospinal Fluid	Z-score > 2	1p36.33-p36.22	DUP	0	2	1200	30727	1	0	0-136.430129629688	1		0
Cerebrospinal Fluid	Z-score < -2	1p36.33-p36.32	DUP	0	2	72	31855	1	0	0-2415.55764696015	1		0
Cerebrospinal Fluid	Z-score > 2	1p36.33-p36.32	DEL	0	1	1200	30728	1	0	0-983.362909383292	1		0
Cerebrospinal Fluid	Z-score > 2	1p36.33-p36.32	DUP	0	2	1200	30727	1	0	0-136.430129629688	1		0
Cerebrospinal Fluid	Z-score < -2	1q21.1	DEL	0	69	72	31788	1	0	0-24.8585539865208	1		0
Cerebrospinal Fluid	Z-score > 2	1q43-q44	DEL	0	1	1200	30728	1	0	0-983.362909383292	1		0
Cerebrospinal Fluid	Z-score < -2	22q11.21	DUP	0	10	72	31847	1	0	0-201.00595129371	1		0
Cerebrospinal Fluid	Z-score > 2	22q11.21	DEL	0	1	1200	30728	1	0	0-983.362909383292	1		0
Cerebrospinal Fluid	Z-score < -2	22q11.21-q11.23	DUP	0	10	72	31847	1	0	0-201.00595129371	1		0
Cerebrospinal Fluid	Z-score > 2	22q11.21-q11.23	DEL	0	1	1200	30728	1	0	0-983.362909383292	1		0
Cerebrospinal Fluid	Z-score > 2	22q13.2-q13.33	DEL	0	1	1200	30728	1	0	0-983.362909383292	1		0
Cerebrospinal Fluid	Z-score > 2	3q22.1	DUP	0	4	1200	30725	1	0	0-38.8426617888403	1		0
Cerebrospinal Fluid	Z-score < -2	3q29	DEL	0	2	72	31855	1	0	0-2415.55764696015	1		0
Cerebrospinal Fluid	Z-score > 2	3q29	DEL	0	2	1200	30727	1	0	0-136.430129629688	1		0
Cerebrospinal Fluid	Z-score > 2	3q29	DUP	0	11	1200	30718	1	0	0-10.210008810275	1		0
Cerebrospinal Fluid	Z-score < -2	4p16.3	DUP	0	2	72	31855	1	0	0-2415.55764696015	1		0
Cerebrospinal Fluid	Z-score > 2	4p16.3	DUP	0	2	1200	30727	1	0	0-136.430129629688	1		0
Cerebrospinal Fluid	Z-score > 2	6p25.3	DEL	0	3	1200	30726	1	0	0-61.9032416113615	1		0
Cerebrospinal Fluid	Z-score > 2	6p25.3-p25.1	DEL	0	3	1200	30726	1	0	0-61.9032416113615	1		0
Cerebrospinal Fluid	Z-score > 2	8p23.1	DUP	0	1	1200	30728	1	0	0-983.362909383292	1		0
Cerebrospinal Fluid	Z-score < -2	8p23.3-p23.1	DEL	0	2	72	31855	1	0	0-2415.55764696015	1		0
Cerebrospinal Fluid	Z-score > 2	8p23.3-p23.1	DEL	0	2	1200	30727	1	0	0-136.430129629688	1		0
Cerebrospinal Fluid	Z-score > 2	8p23.3-p23.1	DUP	0	1	1200	30728	1	0	0-983.362909383292	1		0
Cerebrospinal Fluid	Z-score > 2	Xp22.33 & Xp22.33 -q28	DUP	0	1	1200	30728	1	0	0-983.362909383292	1		0
Corpus Callosum	Z-score < -2	10q22.3-q23.2	DEL	0	1	385	31543	1	0	0-3043.46108793706	1		0
Corpus Callosum	Z-score > 2	10q22.3-q23.2	DEL	0	1	1001	30927	1	0	0-1182.73701293465	1		0
Corpus Callosum	Z-score < -2	14q11.2	DUP	0	1	385	31543	1	0	0-3043.46108793706	1		0
Corpus Callosum	Z-score > 2	14q11.2	DUP	0	1	1001	30927	1	0	0-1182.73701293465	1		0
Corpus Callosum	Z-score < -2	15q11.2	DUP	0	35	385	31509	1	0	0-9.13934768455816	1		0
Corpus Callosum	Z-score < -2	15q11.2-q13.1	DUP	0	36	385	31508	1	0	0-8.87210636720155	1		0
Corpus Callosum	Z-score > 2	15q11.2-q13.1	DEL	0	5	1001	30923	1	0	0-33.7528034572339	1		0
Corpus Callosum	Z-score > 2	16p12.2-p11.2	DUP	0	2	1001	30926	1	0	0-164.651486982593	1		0
Corpus Callosum	Z-score > 2	16p13.3	DEL	0	2	1001	30926	1	0	0-164.651486982593	1		0
Corpus Callosum	Z-score > 2	17p13.3	DUP	0	6	1001	30922	1	0	0-26.2694272163935	1		0
Corpus Callosum	Z-score < -2	17q11.2	DUP	0	1	385	31543	1	0	0-3043.46108793706	1		0
Corpus Callosum	Z-score > 2	17q11.2	DUP	0	1	1001	30927	1	0	0-1182.73701293465	1		0
Corpus Callosum	Z-score < -2	1p36.33-p36.22	DEL	0	1	385	31543	1	0	0-3043.46108793706	1		0
Corpus Callosum	Z-score > 2	1p36.33-p36.22	DEL	0	1	1001	30927	1	0	0-1182.73701293465	1		0
Corpus Callosum	Z-score > 2	1p36.33-p36.22	DUP	0	2	1001	30926	1	0	0-164.651486982593	1		0
Corpus Callosum	Z-score < -2	1p36.33-p36.32	DEL	0	1	385	31543	1	0	0-3043.46108793706	1		0
Corpus Callosum	Z-score > 2	1p36.33-p36.32	DEL	0	1	1001	30927	1	0	0-1182.73701293465	1		0
Corpus Callosum	Z-score > 2	1p36.33-p36.32	DUP	0	2	1001	30926	1	0	0-164.651486982593	1		0
Corpus Callosum	Z-score > 2	1q21.1	DEL	2	67	1001	30859	1	0.920246	0.109049072714381-3.46517627209854	1	Control,Substance Abuse Disorder	2.89855	5.88235	1.92308
Corpus Callosum	Z-score < -2	1q43-q44	DEL	0	1	385	31543	1	0	0-3043.46108793706	1		0
Corpus Callosum	Z-score > 2	1q43-q44	DEL	0	1	1001	30927	1	0	0-1182.73701293465	1		0
Corpus Callosum	Z-score < -2	22q11.21	DEL	0	1	385	31543	1	0	0-3043.46108793706	1		0
Corpus Callosum	Z-score > 2	22q11.21	DEL	0	1	1001	30927	1	0	0-1182.73701293465	1		0
Corpus Callosum	Z-score < -2	22q11.21-q11.23	DEL	0	1	385	31543	1	0	0-3043.46108793706	1		0
Corpus Callosum	Z-score > 2	22q11.21-q11.23	DEL	0	1	1001	30927	1	0	0-1182.73701293465	1		0
Corpus Callosum	Z-score < -2	22q13.2-q13.33	DEL	0	1	385	31543	1	0	0-3043.46108793706	1		0
Corpus Callosum	Z-score > 2	22q13.2-q13.33	DEL	0	1	1001	30927	1	0	0-1182.73701293465	1		0
Corpus Callosum	Z-score < -2	3q29	DUP	0	11	385	31533	1	0	0-32.7544691659006	1		0
Corpus Callosum	Z-score > 2	3q29	DEL	0	2	1001	30926	1	0	0-164.651486982593	1		0
Corpus Callosum	Z-score > 2	4p16.3	DUP	0	2	1001	30926	1	0	0-164.651486982593	1		0
Corpus Callosum	Z-score < -2	6p25.3	DEL	0	3	385	31541	1	0	0-197.876138866695	1		0
Corpus Callosum	Z-score > 2	6p25.3	DEL	0	3	1001	30925	1	0	0-74.8148827927983	1		0
Corpus Callosum	Z-score < -2	6p25.3-p25.1	DEL	0	3	385	31541	1	0	0-197.876138866695	1		0
Corpus Callosum	Z-score > 2	6p25.3-p25.1	DEL	0	3	1001	30925	1	0	0-74.8148827927983	1		0
Corpus Callosum	Z-score < -2	8p23.1	DUP	0	1	385	31543	1	0	0-3043.46108793706	1		0
Corpus Callosum	Z-score > 2	8p23.1	DUP	0	1	1001	30927	1	0	0-1182.73701293465	1		0
Corpus Callosum	Z-score < -2	8p23.3-p23.1	DUP	0	1	385	31543	1	0	0-3043.46108793706	1		0
Corpus Callosum	Z-score > 2	8p23.3-p23.1	DEL	0	2	1001	30926	1	0	0-164.651486982593	1		0
Corpus Callosum	Z-score > 2	8p23.3-p23.1	DUP	0	1	1001	30927	1	0	0-1182.73701293465	1		0
Corpus Callosum	Z-score < -2	Xp22.33 & Xp22.33 -q28	DUP	0	1	385	31543	1	0	0-3043.46108793706	1		0
Corpus Callosum	Z-score > 2	Xp22.33 & Xp22.33 -q28	DUP	0	1	1001	30927	1	0	0-1182.73701293465	1		0
Estimated Total Intracranial Volume	Z-score > 2	10q22.3-q23.2	DEL	0	1	857	31071	1	0	0-1383.46705774072	1		0
Estimated Total Intracranial Volume	Z-score > 2	14q11.2	DUP	0	1	857	31071	1	0	0-1383.46705774072	1		0
Estimated Total Intracranial Volume	Z-score > 2	15q11.2	DUP	0	35	857	31037	1	0	0-4.03377965068673	1		0
Estimated Total Intracranial Volume	Z-score < -2	15q11.2-q13.1	DEL	0	5	577	31347	1	0	0-59.4771395648765	1		0
Estimated Total Intracranial Volume	Z-score > 2	15q11.2-q13.1	DEL	0	5	857	31067	1	0	0-39.648213318802	1		0
Estimated Total Intracranial Volume	Z-score > 2	15q11.2-q13.1	DUP	0	36	857	31036	1	0	0-3.91578853453208	1		0
Estimated Total Intracranial Volume	Z-score < -2	16p12.2-p11.2	DUP	0	2	577	31350	1	0	0-289.73078661983	1		0
Estimated Total Intracranial Volume	Z-score > 2	16p12.2-p11.2	DUP	0	2	857	31070	1	0	0-193.25496361817	1		0
Estimated Total Intracranial Volume	Z-score < -2	16p13.3	DEL	0	2	577	31350	1	0	0-289.73078661983	1		0
Estimated Total Intracranial Volume	Z-score > 2	16p13.3	DUP	4	175	857	30893	1	0.823955	0.221511379509071-2.15533547340539	1	Control	2.23464		3.25203
Estimated Total Intracranial Volume	Z-score < -2	17p13.3	DUP	0	6	577	31346	1	0	0-46.247056083217	1		0
Estimated Total Intracranial Volume	Z-score > 2	17q11.2	DUP	0	1	857	31071	1	0	0-1383.46705774072	1		0
Estimated Total Intracranial Volume	Z-score < -2	1p36.33-p36.22	DUP	0	2	577	31350	1	0	0-289.73078661983	1		0
Estimated Total Intracranial Volume	Z-score > 2	1p36.33-p36.22	DEL	0	1	857	31071	1	0	0-1383.46705774072	1		0
Estimated Total Intracranial Volume	Z-score < -2	1p36.33-p36.32	DUP	0	2	577	31350	1	0	0-289.73078661983	1		0
Estimated Total Intracranial Volume	Z-score > 2	1p36.33-p36.32	DEL	0	1	857	31071	1	0	0-1383.46705774072	1		0
Estimated Total Intracranial Volume	Z-score > 2	1q43-q44	DEL	0	1	857	31071	1	0	0-1383.46705774072	1		0
Estimated Total Intracranial Volume	Z-score < -2	22q11.21	DUP	0	10	577	31342	1	0	0-24.2936939113884	1		0
Estimated Total Intracranial Volume	Z-score > 2	22q11.21	DEL	0	1	857	31071	1	0	0-1383.46705774072	1		0
Estimated Total Intracranial Volume	Z-score > 2	22q11.21	DUP	0	10	857	31062	1	0	0-16.1965315694379	1		0
Estimated Total Intracranial Volume	Z-score < -2	22q11.21-q11.23	DUP	0	10	577	31342	1	0	0-24.2936939113884	1		0
Estimated Total Intracranial Volume	Z-score > 2	22q11.21-q11.23	DEL	0	1	857	31071	1	0	0-1383.46705774072	1		0
Estimated Total Intracranial Volume	Z-score > 2	22q11.21-q11.23	DUP	0	10	857	31062	1	0	0-16.1965315694379	1		0
Estimated Total Intracranial Volume	Z-score > 2	22q13.2-q13.33	DEL	0	1	857	31071	1	0	0-1383.46705774072	1		0
Estimated Total Intracranial Volume	Z-score > 2	3q22.1	DUP	0	4	857	31068	1	0	0-55.010925313787	1		0
Estimated Total Intracranial Volume	Z-score < -2	3q29	DEL	0	2	577	31350	1	0	0-289.73078661983	1		0
Estimated Total Intracranial Volume	Z-score < -2	3q29	DUP	0	11	577	31341	1	0	0-21.7044222421808	1		0
Estimated Total Intracranial Volume	Z-score > 2	3q29	DEL	0	2	857	31070	1	0	0-193.25496361817	1		0
Estimated Total Intracranial Volume	Z-score > 2	3q29	DUP	0	11	857	31061	1	0	0-14.4644171599442	1		0
Estimated Total Intracranial Volume	Z-score < -2	4p16.3	DUP	0	2	577	31350	1	0	0-289.73078661983	1		0
Estimated Total Intracranial Volume	Z-score > 2	4p16.3	DUP	0	2	857	31070	1	0	0-193.25496361817	1		0
Estimated Total Intracranial Volume	Z-score > 2	8p23.1	DUP	0	1	857	31071	1	0	0-1383.46705774072	1		0
Estimated Total Intracranial Volume	Z-score < -2	8p23.3-p23.1	DEL	0	2	577	31350	1	0	0-289.73078661983	1		0
Estimated Total Intracranial Volume	Z-score > 2	8p23.3-p23.1	DEL	0	2	857	31070	1	0	0-193.25496361817	1		0
Estimated Total Intracranial Volume	Z-score > 2	8p23.3-p23.1	DUP	0	1	857	31071	1	0	0-1383.46705774072	1		0
Hippocampus	Z-score > 2	10q22.3-q23.2	DEL	0	1	835	31093	1	0	0-1420.09192702074	1		0
Hippocampus	Z-score > 2	14q11.2	DUP	0	1	835	31093	1	0	0-1420.09192702074	1		0
Hippocampus	Z-score > 2	15q11.2	DUP	0	35	835	31059	1	0	0-4.14320663411517	1		0
Hippocampus	Z-score < -2	15q11.2-q13.1	DEL	0	5	615	31309	1	0	0-55.6807055373761	1		0
Hippocampus	Z-score > 2	16p12.2-p11.2	DUP	0	2	835	31092	1	0	0-198.494057420249	1		0
Hippocampus	Z-score < -2	16p13.3	DEL	0	2	615	31312	1	0	0-271.490335147275	1		0
Hippocampus	Z-score > 2	16p13.3	DEL	0	2	835	31092	1	0	0-198.494057420249	1		0
Hippocampus	Z-score < -2	17p13.3	DUP	0	6	615	31308	1	0	0-43.3236223641478	1		0
Hippocampus	Z-score > 2	17q11.2	DUP	0	1	835	31093	1	0	0-1420.09192702074	1		0
Hippocampus	Z-score < -2	1p36.33-p36.22	DUP	0	2	615	31312	1	0	0-271.490335147275	1		0
Hippocampus	Z-score > 2	1p36.33-p36.22	DEL	0	1	835	31093	1	0	0-1420.09192702074	1		0
Hippocampus	Z-score < -2	1p36.33-p36.32	DUP	0	2	615	31312	1	0	0-271.490335147275	1		0
Hippocampus	Z-score > 2	1p36.33-p36.32	DEL	0	1	835	31093	1	0	0-1420.09192702074	1		0
Hippocampus	Z-score < -2	1q21.1	DEL	1	68	615	31245	1	0.747136	0.0186150695186709-4.32097631305974	1	Control	1.44928		1.92308
Hippocampus	Z-score > 2	1q43-q44	DEL	0	1	835	31093	1	0	0-1420.09192702074	1		0
Hippocampus	Z-score < -2	22q11.21	DUP	0	10	615	31304	1	0	0-22.7624498280898	1		0
Hippocampus	Z-score > 2	22q11.21	DEL	0	1	835	31093	1	0	0-1420.09192702074	1		0
Hippocampus	Z-score > 2	22q11.21	DUP	0	10	835	31084	1	0	0-16.6359030192043	1		0
Hippocampus	Z-score < -2	22q11.21-q11.23	DUP	0	10	615	31304	1	0	0-22.7624498280898	1		0
Hippocampus	Z-score > 2	22q11.21-q11.23	DEL	0	1	835	31093	1	0	0-1420.09192702074	1		0
Hippocampus	Z-score > 2	22q11.21-q11.23	DUP	0	10	835	31084	1	0	0-16.6359030192043	1		0
Hippocampus	Z-score > 2	22q13.2-q13.33	DEL	0	1	835	31093	1	0	0-1420.09192702074	1		0
Hippocampus	Z-score < -2	3q22.1	DUP	0	4	615	31310	1	0	0-77.226356904588	1		0
Hippocampus	Z-score < -2	3q29	DEL	0	2	615	31312	1	0	0-271.490335147275	1		0
Hippocampus	Z-score > 2	3q29	DEL	0	2	835	31092	1	0	0-198.494057420249	1		0
Hippocampus	Z-score > 2	3q29	DUP	0	11	835	31083	1	0	0-14.8568850143936	1		0
Hippocampus	Z-score < -2	4p16.3	DUP	0	2	615	31312	1	0	0-271.490335147275	1		0
Hippocampus	Z-score > 2	4p16.3	DUP	0	2	835	31092	1	0	0-198.494057420249	1		0
Hippocampus	Z-score > 2	6p25.3	DEL	0	3	835	31091	1	0	0-90.2644475945753	1		0
Hippocampus	Z-score > 2	6p25.3-p25.1	DEL	0	3	835	31091	1	0	0-90.2644475945753	1		0
Hippocampus	Z-score > 2	8p23.1	DUP	0	1	835	31093	1	0	0-1420.09192702074	1		0
Hippocampus	Z-score < -2	8p23.3-p23.1	DEL	0	2	615	31312	1	0	0-271.490335147275	1		0
Hippocampus	Z-score > 2	8p23.3-p23.1	DEL	0	2	835	31092	1	0	0-198.494057420249	1		0
Hippocampus	Z-score > 2	8p23.3-p23.1	DUP	0	1	835	31093	1	0	0-1420.09192702074	1		0
Hippocampus	Z-score > 2	Xp22.33 & Xp22.33 -q28	DUP	0	1	835	31093	1	0	0-1420.09192702074	1		0
Mean Cortical Thickness	Z-score < -2	15q11.2	DUP	1	34	963	30931	1	0.94469	0.0232186664672145-5.64394758282921	1	Control	2.85714		5
Mean Cortical Thickness	Z-score < -2	15q11.2-q13.1	DEL	0	5	963	30961	1	0	0-35.1427348145108	1		0
Mean Cortical Thickness	Z-score > 2	15q11.2-q13.1	DEL	0	5	541	31383	1	0	0-63.3699927301435	1		0
Mean Cortical Thickness	Z-score > 2	16p13.11	DUP	0	25	541	31363	1	0	0-9.24826488762489	1		0
Mean Cortical Thickness	Z-score < -2	17p13.3	DUP	0	6	963	30960	1	0	0-27.3413563842802	1		0
Mean Cortical Thickness	Z-score > 2	17p13.3	DUP	0	6	541	31382	1	0	0-49.3311587748291	1		0
Mean Cortical Thickness	Z-score < -2	1q21.1	DEL	2	67	963	30897	1	0.957736	0.113485713136677-3.60654559073718	1	Control,Anxiety	2.89855	5.88235	1.92308
Mean Cortical Thickness	Z-score > 2	1q21.1	DEL	1	68	541	31319	1	0.851341	0.0212067863352592-4.92597845217093	1	Control	1.44928		1.92308
Mean Cortical Thickness	Z-score > 2	22q11.21	DUP	0	10	541	31378	1	0	0-25.946938229247	1		0
Mean Cortical Thickness	Z-score > 2	22q11.21-q11.23	DUP	0	10	541	31378	1	0	0-25.946938229247	1		0
Mean Cortical Thickness	Z-score < -2	3q29	DUP	0	11	963	30955	1	0	0-12.825220884776	1		0
Mean Cortical Thickness	Z-score > 2	6p25.3	DEL	0	3	541	31385	1	0	0-140.41790060644	1		0
Mean Cortical Thickness	Z-score > 2	6p25.3-p25.1	DEL	0	3	541	31385	1	0	0-140.41790060644	1		0
Pallidum	Z-score < -2	10q22.3-q23.2	DEL	0	1	515	31413	1	0	0-2293.70163451536	1		0
Pallidum	Z-score > 2	10q22.3-q23.2	DEL	0	1	921	31007	1	0	0-1286.66486424457	1		0
Pallidum	Z-score < -2	14q11.2	DUP	0	1	515	31413	1	0	0-2293.70163451536	1		0
Pallidum	Z-score > 2	14q11.2	DUP	0	1	921	31007	1	0	0-1286.66486424457	1		0
Pallidum	Z-score < -2	15q11.2	DUP	0	35	515	31379	1	0	0-6.79547580030866	1		0
Pallidum	Z-score > 2	15q11.2	DUP	1	34	921	30973	1	0.989111	0.0243093306496786-5.90988277046101	1	Anxiety	2.85714	6.66667
Pallidum	Z-score < -2	15q11.2-q13.1	DEL	0	5	515	31409	1	0	0-66.6925507146674	1		0
Pallidum	Z-score < -2	15q11.2-q13.1	DUP	0	36	515	31378	1	0	0-6.59671716163631	1		0
Pallidum	Z-score > 2	15q11.2-q13.1	DEL	0	5	921	31003	1	0	0-36.7835041650422	1		0
Pallidum	Z-score > 2	15q11.2-q13.1	DUP	1	35	921	30972	1	0.96082	0.0236330696110671-5.7297158737918	1	Anxiety	2.77778	6.66667
Pallidum	Z-score < -2	16p12.2-p11.2	DUP	0	2	515	31412	1	0	0-325.48640029142	1		0
Pallidum	Z-score < -2	16p13.3	DEL	0	2	515	31412	1	0	0-325.48640029142	1		0
Pallidum	Z-score > 2	16p13.3	DUP	5	174	921	30829	1	0.96188	0.307708690203667-2.29624810176324	1	Depression,Control,Substance Abuse Disorder	2.7933	5.35714	1.62602
Pallidum	Z-score < -2	17p13.3	DUP	0	6	515	31408	1	0	0-51.9166575673752	1		0
Pallidum	Z-score > 2	17p13.3	DUP	0	6	921	31002	1	0	0-28.628628165276	1		0
Pallidum	Z-score < -2	17q11.2	DUP	0	1	515	31413	1	0	0-2293.70163451536	1		0
Pallidum	Z-score > 2	17q11.2	DUP	0	1	921	31007	1	0	0-1286.66486424457	1		0
Pallidum	Z-score < -2	1p36.33-p36.22	DEL	0	1	515	31413	1	0	0-2293.70163451536	1		0
Pallidum	Z-score < -2	1p36.33-p36.22	DUP	0	2	515	31412	1	0	0-325.48640029142	1		0
Pallidum	Z-score < -2	1p36.33-p36.32	DEL	0	1	515	31413	1	0	0-2293.70163451536	1		0
Pallidum	Z-score < -2	1p36.33-p36.32	DUP	0	2	515	31412	1	0	0-325.48640029142	1		0
Pallidum	Z-score < -2	1q43-q44	DEL	0	1	515	31413	1	0	0-2293.70163451536	1		0
Pallidum	Z-score > 2	1q43-q44	DEL	0	1	921	31007	1	0	0-1286.66486424457	1		0
Pallidum	Z-score < -2	22q11.21	DEL	0	1	515	31413	1	0	0-2293.70163451536	1		0
Pallidum	Z-score < -2	22q11.21	DUP	0	10	515	31404	1	0	0-27.2848058701696	1		0
Pallidum	Z-score > 2	22q11.21	DEL	0	1	921	31007	1	0	0-1286.66486424457	1		0
Pallidum	Z-score > 2	22q11.21	DUP	0	10	921	30998	1	0	0-15.0378410911398	1		0
Pallidum	Z-score < -2	22q11.21-q11.23	DEL	0	1	515	31413	1	0	0-2293.70163451536	1		0
Pallidum	Z-score < -2	22q11.21-q11.23	DUP	0	10	515	31404	1	0	0-27.2848058701696	1		0
Pallidum	Z-score > 2	22q11.21-q11.23	DEL	0	1	921	31007	1	0	0-1286.66486424457	1		0
Pallidum	Z-score > 2	22q11.21-q11.23	DUP	0	10	921	30998	1	0	0-15.0378410911398	1		0
Pallidum	Z-score < -2	22q13.2-q13.33	DEL	0	1	515	31413	1	0	0-2293.70163451536	1		0
Pallidum	Z-score > 2	22q13.2-q13.33	DEL	0	1	921	31007	1	0	0-1286.66486424457	1		0
Pallidum	Z-score < -2	3q22.1	DUP	0	4	515	31410	1	0	0-92.4010880984796	1		0
Pallidum	Z-score > 2	3q22.1	DUP	0	4	921	31004	1	0	0-51.0577523477245	1		0
Pallidum	Z-score > 2	3q29	DUP	0	11	921	30997	1	0	0-13.4294856975346	1		0
Pallidum	Z-score < -2	4p16.3	DUP	0	2	515	31412	1	0	0-325.48640029142	1		0
Pallidum	Z-score > 2	6p25.3	DEL	0	3	921	31005	1	0	0-81.5669924583514	1		0
Pallidum	Z-score > 2	6p25.3-p25.1	DEL	0	3	921	31005	1	0	0-81.5669924583514	1		0
Pallidum	Z-score < -2	8p23.1	DUP	0	1	515	31413	1	0	0-2293.70163451536	1		0
Pallidum	Z-score > 2	8p23.1	DUP	0	1	921	31007	1	0	0-1286.66486424457	1		0
Pallidum	Z-score < -2	8p23.3-p23.1	DEL	0	2	515	31412	1	0	0-325.48640029142	1		0
Pallidum	Z-score < -2	8p23.3-p23.1	DUP	0	1	515	31413	1	0	0-2293.70163451536	1		0
Pallidum	Z-score > 2	8p23.3-p23.1	DUP	0	1	921	31007	1	0	0-1286.66486424457	1		0
Pallidum	Z-score < -2	Xp22.33 & Xp22.33 -q28	DUP	0	1	515	31413	1	0	0-2293.70163451536	1		0
Pallidum	Z-score > 2	Xp22.33 & Xp22.33 -q28	DUP	0	1	921	31007	1	0	0-1286.66486424457	1		0
Putamen	Z-score < -2	10q22.3-q23.2	DEL	0	1	525	31403	1	0	0-2250.85757098281	1		0
Putamen	Z-score < -2	14q11.2	DUP	0	1	525	31403	1	0	0-2250.85757098281	1		0
Putamen	Z-score < -2	15q11.2	DUP	0	35	525	31369	1	0	0-6.66349135787662	1		0
Putamen	Z-score < -2	15q11.2-q13.1	DUP	0	36	525	31368	1	0	0-6.4685654685495	1		0
Putamen	Z-score > 2	15q11.2-q13.1	DEL	0	5	853	31071	1	0	0-39.8432190624544	1		0
Putamen	Z-score > 2	15q11.2-q13.1	DUP	0	36	853	31040	1	0	0-3.93469438286595	1		0
Putamen	Z-score < -2	16p12.2-p11.2	DUP	0	2	525	31402	1	0	0-318.993953140491	1		0
Putamen	Z-score > 2	16p12.2-p11.2	DUP	0	2	853	31074	1	0	0-194.187422728584	1		0
Putamen	Z-score < -2	16p13.3	DEL	0	2	525	31402	1	0	0-318.993953140491	1		0
Putamen	Z-score > 2	16p13.3	DEL	0	2	853	31074	1	0	0-194.187422728584	1		0
Putamen	Z-score < -2	17p13.3	DUP	0	6	525	31398	1	0	0-50.9589455099497	1		0
Putamen	Z-score > 2	17p13.3	DUP	0	6	853	31070	1	0	0-30.9754055441463	1		0
Putamen	Z-score < -2	17q11.2	DUP	0	1	525	31403	1	0	0-2250.85757098281	1		0
Putamen	Z-score < -2	1p36.33-p36.22	DEL	0	1	525	31403	1	0	0-2250.85757098281	1		0
Putamen	Z-score < -2	1p36.33-p36.22	DUP	0	2	525	31402	1	0	0-318.993953140491	1		0
Putamen	Z-score > 2	1p36.33-p36.22	DUP	0	2	853	31074	1	0	0-194.187422728584	1		0
Putamen	Z-score < -2	1p36.33-p36.32	DEL	0	1	525	31403	1	0	0-2250.85757098281	1		0
Putamen	Z-score < -2	1p36.33-p36.32	DUP	0	2	525	31402	1	0	0-318.993953140491	1		0
Putamen	Z-score > 2	1p36.33-p36.32	DUP	0	2	853	31074	1	0	0-194.187422728584	1		0
Putamen	Z-score < -2	1q43-q44	DEL	0	1	525	31403	1	0	0-2250.85757098281	1		0
Putamen	Z-score < -2	22q11.21	DEL	0	1	525	31403	1	0	0-2250.85757098281	1		0
Putamen	Z-score < -2	22q11.21-q11.23	DEL	0	1	525	31403	1	0	0-2250.85757098281	1		0
Putamen	Z-score < -2	22q13.2-q13.33	DEL	0	1	525	31403	1	0	0-2250.85757098281	1		0
Putamen	Z-score > 2	3q22.1	DUP	0	4	853	31072	1	0	0-55.2785326147654	1		0
Putamen	Z-score > 2	3q29	DEL	0	2	853	31074	1	0	0-194.187422728584	1		0
Putamen	Z-score > 2	3q29	DUP	0	11	853	31065	1	0	0-14.5342666805166	1		0
Putamen	Z-score < -2	4p16.3	DUP	0	2	525	31402	1	0	0-318.993953140491	1		0
Putamen	Z-score > 2	4p16.3	DUP	0	2	853	31074	1	0	0-194.187422728584	1		0
Putamen	Z-score > 2	6p25.3	DEL	0	3	853	31073	1	0	0-88.2966067652782	1		0
Putamen	Z-score > 2	6p25.3-p25.1	DEL	0	3	853	31073	1	0	0-88.2966067652782	1		0
Putamen	Z-score < -2	8p23.1	DUP	0	1	525	31403	1	0	0-2250.85757098281	1		0
Putamen	Z-score < -2	8p23.3-p23.1	DEL	0	2	525	31402	1	0	0-318.993953140491	1		0
Putamen	Z-score < -2	8p23.3-p23.1	DUP	0	1	525	31403	1	0	0-2250.85757098281	1		0
Putamen	Z-score > 2	8p23.3-p23.1	DEL	0	2	853	31074	1	0	0-194.187422728584	1		0
Putamen	Z-score < -2	Xp22.33 & Xp22.33 -q28	DUP	0	1	525	31403	1	0	0-2250.85757098281	1		0
Subcortical Gray Matter	Z-score > 2	10q22.3-q23.2	DEL	0	1	844	31084	1	0	0-1404.88345012216	1		0
Subcortical Gray Matter	Z-score > 2	14q11.2	DUP	0	1	844	31084	1	0	0-1404.88345012216	1		0
Subcortical Gray Matter	Z-score < -2	15q11.2	DUP	0	35	593	31301	1	0	0-5.88359383470018	1		0
Subcortical Gray Matter	Z-score > 2	15q11.2	DUP	0	35	844	31050	1	0	0-4.09775031466603	1		0
Subcortical Gray Matter	Z-score < -2	15q11.2-q13.1	DEL	0	5	593	31331	1	0	0-57.8145991492425	1		0
Subcortical Gray Matter	Z-score < -2	15q11.2-q13.1	DUP	0	36	593	31300	1	0	0-5.71133633005655	1		0
Subcortical Gray Matter	Z-score > 2	15q11.2-q13.1	DEL	0	5	844	31080	1	0	0-40.19085368995	1		0
Subcortical Gray Matter	Z-score > 2	15q11.2-q13.1	DUP	0	36	844	31049	1	0	0-3.97788897379694	1		0
Subcortical Gray Matter	Z-score < -2	16p12.2-p11.2	DUP	0	2	593	31334	1	0	0-281.765987859818	1		0
Subcortical Gray Matter	Z-score > 2	16p12.2-p11.2	DUP	0	2	844	31083	1	0	0-196.317775963853	1		0
Subcortical Gray Matter	Z-score < -2	16p13.3	DEL	0	2	593	31334	1	0	0-281.765987859818	1		0
Subcortical Gray Matter	Z-score > 2	16p13.3	DEL	0	2	844	31083	1	0	0-196.317775963853	1		0
Subcortical Gray Matter	Z-score < -2	17p13.3	DUP	0	6	593	31330	1	0	0-44.9685459181216	1		0
Subcortical Gray Matter	Z-score > 2	17p13.3	DUP	0	6	844	31079	1	0	0-31.3166135663729	1		0
Subcortical Gray Matter	Z-score > 2	17q11.2	DUP	0	1	844	31084	1	0	0-1404.88345012216	1		0
Subcortical Gray Matter	Z-score < -2	1p36.33-p36.22	DUP	0	2	593	31334	1	0	0-281.765987859818	1		0
Subcortical Gray Matter	Z-score < -2	1p36.33-p36.32	DUP	0	2	593	31334	1	0	0-281.765987859818	1		0
Subcortical Gray Matter	Z-score > 2	1q43-q44	DEL	0	1	844	31084	1	0	0-1404.88345012216	1		0
Subcortical Gray Matter	Z-score < -2	22q11.21	DUP	0	10	593	31326	1	0	0-23.6113701943716	1		0
Subcortical Gray Matter	Z-score > 2	22q11.21	DEL	0	1	844	31084	1	0	0-1404.88345012216	1		0
Subcortical Gray Matter	Z-score > 2	22q11.21	DUP	0	10	844	31075	1	0	0-16.4533885884297	1		0
Subcortical Gray Matter	Z-score < -2	22q11.21-q11.23	DUP	0	10	593	31326	1	0	0-23.6113701943716	1		0
Subcortical Gray Matter	Z-score > 2	22q11.21-q11.23	DEL	0	1	844	31084	1	0	0-1404.88345012216	1		0
Subcortical Gray Matter	Z-score > 2	22q11.21-q11.23	DUP	0	10	844	31075	1	0	0-16.4533885884297	1		0
Subcortical Gray Matter	Z-score > 2	22q13.2-q13.33	DEL	0	1	844	31084	1	0	0-1404.88345012216	1		0
Subcortical Gray Matter	Z-score < -2	3q22.1	DUP	0	4	593	31332	1	0	0-80.1445616564573	1		0
Subcortical Gray Matter	Z-score > 2	3q22.1	DUP	0	4	844	31081	1	0	0-55.8903933472595	1		0
Subcortical Gray Matter	Z-score < -2	3q29	DEL	0	2	593	31334	1	0	0-281.765987859818	1		0
Subcortical Gray Matter	Z-score < -2	3q29	DUP	0	11	593	31325	1	0	0-21.0865265243117	1		0
Subcortical Gray Matter	Z-score > 2	3q29	DEL	0	2	844	31083	1	0	0-196.317775963853	1		0
Subcortical Gray Matter	Z-score > 2	3q29	DUP	0	11	844	31074	1	0	0-14.6938529283314	1		0
Subcortical Gray Matter	Z-score < -2	4p16.3	DUP	0	2	593	31334	1	0	0-281.765987859818	1		0
Subcortical Gray Matter	Z-score > 2	4p16.3	DUP	0	2	844	31083	1	0	0-196.317775963853	1		0
Subcortical Gray Matter	Z-score > 2	6p25.3	DEL	0	3	844	31082	1	0	0-89.2698546384067	1		0
Subcortical Gray Matter	Z-score > 2	6p25.3-p25.1	DEL	0	3	844	31082	1	0	0-89.2698546384067	1		0
Subcortical Gray Matter	Z-score > 2	8p23.1	DUP	0	1	844	31084	1	0	0-1404.88345012216	1		0
Subcortical Gray Matter	Z-score < -2	8p23.3-p23.1	DEL	0	2	593	31334	1	0	0-281.765987859818	1		0
Subcortical Gray Matter	Z-score > 2	8p23.3-p23.1	DEL	0	2	844	31083	1	0	0-196.317775963853	1		0
Subcortical Gray Matter	Z-score > 2	8p23.3-p23.1	DUP	0	1	844	31084	1	0	0-1404.88345012216	1		0
Subcortical Gray Matter	Z-score > 2	Xp22.33 & Xp22.33 -q28	DUP	0	1	844	31084	1	0	0-1404.88345012216	1		0
Surface area	Z-score < -2	10q22.3-q23.2	DEL	0	1	600	31328	1	0	0-1973.61823513265	1		0
Surface area	Z-score > 2	10q22.3-q23.2	DEL	0	1	857	31071	1	0	0-1383.46705774072	1		0
Surface area	Z-score < -2	14q11.2	DUP	0	1	600	31328	1	0	0-1973.61823513265	1		0
Surface area	Z-score > 2	14q11.2	DUP	0	1	857	31071	1	0	0-1383.46705774072	1		0
Surface area	Z-score > 2	15q11.2	DUP	0	35	857	31037	1	0	0-4.03377965068673	1		0
Surface area	Z-score > 2	15q11.2-q13.1	DUP	0	36	857	31036	1	0	0-3.91578853453208	1		0
Surface area	Z-score < -2	16p12.2-p11.2	DUP	0	2	600	31327	1	0	0-278.414815910701	1		0
Surface area	Z-score > 2	16p12.2-p11.2	DUP	0	2	857	31070	1	0	0-193.25496361817	1		0
Surface area	Z-score < -2	16p13.3	DEL	0	2	600	31327	1	0	0-278.414815910701	1		0
Surface area	Z-score > 2	16p13.3	DEL	0	2	857	31070	1	0	0-193.25496361817	1		0
Surface area	Z-score < -2	17p13.3	DUP	0	6	600	31323	1	0	0-44.4314024443322	1		0
Surface area	Z-score < -2	17q11.2	DUP	0	1	600	31328	1	0	0-1973.61823513265	1		0
Surface area	Z-score > 2	17q11.2	DUP	0	1	857	31071	1	0	0-1383.46705774072	1		0
Surface area	Z-score < -2	1p36.33-p36.22	DEL	0	1	600	31328	1	0	0-1973.61823513265	1		0
Surface area	Z-score < -2	1p36.33-p36.22	DUP	0	2	600	31327	1	0	0-278.414815910701	1		0
Surface area	Z-score < -2	1p36.33-p36.32	DEL	0	1	600	31328	1	0	0-1973.61823513265	1		0
Surface area	Z-score < -2	1p36.33-p36.32	DUP	0	2	600	31327	1	0	0-278.414815910701	1		0
Surface area	Z-score < -2	1q43-q44	DEL	0	1	600	31328	1	0	0-1973.61823513265	1		0
Surface area	Z-score > 2	1q43-q44	DEL	0	1	857	31071	1	0	0-1383.46705774072	1		0
Surface area	Z-score < -2	22q11.21	DEL	0	1	600	31328	1	0	0-1973.61823513265	1		0
Surface area	Z-score > 2	22q11.21	DEL	0	1	857	31071	1	0	0-1383.46705774072	1		0
Surface area	Z-score > 2	22q11.21	DUP	0	10	857	31062	1	0	0-16.1965315694379	1		0
Surface area	Z-score < -2	22q11.21-q11.23	DEL	0	1	600	31328	1	0	0-1973.61823513265	1		0
Surface area	Z-score > 2	22q11.21-q11.23	DEL	0	1	857	31071	1	0	0-1383.46705774072	1		0
Surface area	Z-score > 2	22q11.21-q11.23	DUP	0	10	857	31062	1	0	0-16.1965315694379	1		0
Surface area	Z-score < -2	22q13.2-q13.33	DEL	0	1	600	31328	1	0	0-1973.61823513265	1		0
Surface area	Z-score > 2	22q13.2-q13.33	DEL	0	1	857	31071	1	0	0-1383.46705774072	1		0
Surface area	Z-score > 2	3q22.1	DUP	0	4	857	31068	1	0	0-55.010925313787	1		0
Surface area	Z-score < -2	3q29	DEL	0	2	600	31327	1	0	0-278.414815910701	1		0
Surface area	Z-score < -2	3q29	DUP	0	11	600	31318	1	0	0-20.8395912077267	1		0
Surface area	Z-score > 2	3q29	DEL	0	2	857	31070	1	0	0-193.25496361817	1		0
Surface area	Z-score > 2	3q29	DUP	0	11	857	31061	1	0	0-14.4644171599442	1		0
Surface area	Z-score < -2	4p16.3	DUP	0	2	600	31327	1	0	0-278.414815910701	1		0
Surface area	Z-score > 2	4p16.3	DUP	0	2	857	31070	1	0	0-193.25496361817	1		0
Surface area	Z-score < -2	8p23.1	DUP	0	1	600	31328	1	0	0-1973.61823513265	1		0
Surface area	Z-score > 2	8p23.1	DUP	0	1	857	31071	1	0	0-1383.46705774072	1		0
Surface area	Z-score < -2	8p23.3-p23.1	DEL	0	2	600	31327	1	0	0-278.414815910701	1		0
Surface area	Z-score < -2	8p23.3-p23.1	DUP	0	1	600	31328	1	0	0-1973.61823513265	1		0
Surface area	Z-score > 2	8p23.3-p23.1	DEL	0	2	857	31070	1	0	0-193.25496361817	1		0
Surface area	Z-score > 2	8p23.3-p23.1	DUP	0	1	857	31071	1	0	0-1383.46705774072	1		0
Surface area	Z-score < -2	Xp22.33 & Xp22.33 -q28	DUP	0	1	600	31328	1	0	0-1973.61823513265	1		0
Surface area	Z-score > 2	Xp22.33 & Xp22.33 -q28	DUP	0	1	857	31071	1	0	0-1383.46705774072	1		0
Total Gray Matter	Z-score < -2	10q22.3-q23.2	DEL	0	1	649	31279	1	0	0-1826.08782903055	1		0
Total Gray Matter	Z-score > 2	10q22.3-q23.2	DEL	0	1	804	31124	1	0	0-1475.02127007332	1		0
Total Gray Matter	Z-score < -2	14q11.2	DUP	0	1	649	31279	1	0	0-1826.08782903055	1		0
Total Gray Matter	Z-score > 2	14q11.2	DUP	0	1	804	31124	1	0	0-1475.02127007332	1		0
Total Gray Matter	Z-score > 2	15q11.2	DUP	0	35	804	31090	1	0	0-4.30758188168859	1		0
Total Gray Matter	Z-score < -2	15q11.2-q13.1	DEL	0	5	649	31275	1	0	0-52.6838383564904	1		0
Total Gray Matter	Z-score > 2	15q11.2-q13.1	DEL	0	5	804	31120	1	0	0-42.3506228799385	1		0
Total Gray Matter	Z-score > 2	15q11.2-q13.1	DUP	0	36	804	31089	1	0	0-4.18158726041425	1		0
Total Gray Matter	Z-score < -2	16p12.2-p11.2	DUP	0	2	649	31278	1	0	0-256.978636465884	1		0
Total Gray Matter	Z-score > 2	16p12.2-p11.2	DUP	0	2	804	31123	1	0	0-206.36307529744	1		0
Total Gray Matter	Z-score < -2	16p13.3	DEL	0	2	649	31278	1	0	0-256.978636465884	1		0
Total Gray Matter	Z-score > 2	16p13.3	DEL	0	2	804	31123	1	0	0-206.36307529744	1		0
Total Gray Matter	Z-score < -2	17p13.3	DUP	0	6	649	31274	1	0	0-40.9764697944771	1		0
Total Gray Matter	Z-score > 2	17p13.3	DUP	0	6	804	31119	1	0	0-32.9164226062852	1		0
Total Gray Matter	Z-score < -2	17q11.2	DUP	0	1	649	31279	1	0	0-1826.08782903055	1		0
Total Gray Matter	Z-score > 2	17q11.2	DUP	0	1	804	31124	1	0	0-1475.02127007332	1		0
Total Gray Matter	Z-score < -2	1p36.33-p36.22	DEL	0	1	649	31279	1	0	0-1826.08782903055	1		0
Total Gray Matter	Z-score < -2	1p36.33-p36.22	DUP	0	2	649	31278	1	0	0-256.978636465884	1		0
Total Gray Matter	Z-score < -2	1p36.33-p36.32	DEL	0	1	649	31279	1	0	0-1826.08782903055	1		0
Total Gray Matter	Z-score < -2	1p36.33-p36.32	DUP	0	2	649	31278	1	0	0-256.978636465884	1		0
Total Gray Matter	Z-score < -2	1q21.1	DEL	1	68	649	31211	1	0.707225	0.0176221380859173-4.08956693293259	1	Anxiety	1.44928	5.88235
Total Gray Matter	Z-score < -2	1q43-q44	DEL	0	1	649	31279	1	0	0-1826.08782903055	1		0
Total Gray Matter	Z-score > 2	1q43-q44	DEL	0	1	804	31124	1	0	0-1475.02127007332	1		0
Total Gray Matter	Z-score < -2	22q11.21	DEL	0	1	649	31279	1	0	0-1826.08782903055	1		0
Total Gray Matter	Z-score > 2	22q11.21	DEL	0	1	804	31124	1	0	0-1475.02127007332	1		0
Total Gray Matter	Z-score > 2	22q11.21	DUP	0	10	804	31115	1	0	0-17.2988136080475	1		0
Total Gray Matter	Z-score < -2	22q11.21-q11.23	DEL	0	1	649	31279	1	0	0-1826.08782903055	1		0
Total Gray Matter	Z-score > 2	22q11.21-q11.23	DEL	0	1	804	31124	1	0	0-1475.02127007332	1		0
Total Gray Matter	Z-score > 2	22q11.21-q11.23	DUP	0	10	804	31115	1	0	0-17.2988136080475	1		0
Total Gray Matter	Z-score < -2	22q13.2-q13.33	DEL	0	1	649	31279	1	0	0-1826.08782903055	1		0
Total Gray Matter	Z-score > 2	22q13.2-q13.33	DEL	0	1	804	31124	1	0	0-1475.02127007332	1		0
Total Gray Matter	Z-score < -2	3q22.1	DUP	0	4	649	31276	1	0	0-73.1021427773471	1		0
Total Gray Matter	Z-score > 2	3q22.1	DUP	0	4	804	31121	1	0	0-58.7853606421093	1		0
Total Gray Matter	Z-score < -2	3q29	DUP	0	11	649	31269	1	0	0-19.2422370223959	1		0
Total Gray Matter	Z-score > 2	3q29	DEL	0	2	804	31123	1	0	0-206.36307529744	1		0
Total Gray Matter	Z-score > 2	3q29	DUP	0	11	804	31114	1	0	0-15.4464218082329	1		0
Total Gray Matter	Z-score < -2	4p16.3	DUP	0	2	649	31278	1	0	0-256.978636465884	1		0
Total Gray Matter	Z-score > 2	4p16.3	DUP	0	2	804	31123	1	0	0-206.36307529744	1		0
Total Gray Matter	Z-score < -2	6p25.3	DEL	0	3	649	31277	1	0	0-116.706590569344	1		0
Total Gray Matter	Z-score < -2	6p25.3-p25.1	DEL	0	3	649	31277	1	0	0-116.706590569344	1		0
Total Gray Matter	Z-score < -2	8p23.1	DUP	0	1	649	31279	1	0	0-1826.08782903055	1		0
Total Gray Matter	Z-score > 2	8p23.1	DUP	0	1	804	31124	1	0	0-1475.02127007332	1		0
Total Gray Matter	Z-score < -2	8p23.3-p23.1	DEL	0	2	649	31278	1	0	0-256.978636465884	1		0
Total Gray Matter	Z-score < -2	8p23.3-p23.1	DUP	0	1	649	31279	1	0	0-1826.08782903055	1		0
Total Gray Matter	Z-score > 2	8p23.3-p23.1	DEL	0	2	804	31123	1	0	0-206.36307529744	1		0
Total Gray Matter	Z-score > 2	8p23.3-p23.1	DUP	0	1	804	31124	1	0	0-1475.02127007332	1		0
Total Gray Matter	Z-score < -2	Xp22.33 & Xp22.33 -q28	DUP	0	1	649	31279	1	0	0-1826.08782903055	1		0
Ventricles	Z-score > 2	15q11.2-q13.1	DEL	0	5	1408	30516	1	0	0-23.6815255193698	1		0
Ventricles	Z-score > 2	16p13.11	DUP	1	24	1408	30496	1	0.902464	0.0219301304846837-5.54315357447069	1	Panic_attacks	4	16.6667
Ventricles	Z-score > 2	16p13.3	DEL	0	2	1408	30519	1	0	0-115.5045798419	1		0
Ventricles	Z-score > 2	1p36.33-p36.22	DUP	0	2	1408	30519	1	0	0-115.5045798419	1		0
Ventricles	Z-score > 2	1p36.33-p36.32	DUP	0	2	1408	30519	1	0	0-115.5045798419	1		0
Ventricles	Z-score > 2	22q11.21	DUP	0	10	1408	30511	1	0	0-9.67600403081689	1		0
Ventricles	Z-score > 2	22q11.21-q11.23	DUP	0	10	1408	30511	1	0	0-9.67600403081689	1		0
Ventricles	Z-score > 2	3q22.1	DUP	0	4	1408	30517	1	0	0-32.8626114639447	1		0
Ventricles	Z-score > 2	3q29	DEL	0	2	1408	30519	1	0	0-115.5045798419	1		0
Ventricles	Z-score > 2	4p16.3	DUP	0	2	1408	30519	1	0	0-115.5045798419	1		0
Ventricles	Z-score > 2	6p25.3	DEL	0	3	1408	30518	1	0	0-52.5066912626306	1		0
Ventricles	Z-score > 2	6p25.3-p25.1	DEL	0	3	1408	30518	1	0	0-52.5066912626306	1		0
Ventricles	Z-score > 2	8p23.3-p23.1	DEL	0	2	1408	30519	1	0	0-115.5045798419	1		0
Amygdala	Z-score > 2	22q11.21	DUP	0	10	916	31003	1	0	0-15.1225260869391	1		0
Amygdala	Z-score > 2	22q11.21-q11.23	DUP	0	10	916	31003	1	0	0-15.1225260869391	1		0
Cerebellum	Z-score > 2	6p25.3	DEL	0	3	861	31065	1	0	0-87.4488609138527	1		0
Cerebellum	Z-score > 2	6p25.3-p25.1	DEL	0	3	861	31065	1	0	0-87.4488609138527	1		0
Cerebral White Matter	Z-score > 2	3q22.1	DUP	0	4	911	31014	1	0	0-51.6375638955986	1		0
Cerebrospinal Fluid	Z-score < -2	10q22.3-q23.2	DEL	0	1	72	31856	1	0	0-13591.5045097626	1		0
Cerebrospinal Fluid	Z-score < -2	14q11.2	DUP	0	1	72	31856	1	0	0-13591.5045097626	1		0
Cerebrospinal Fluid	Z-score < -2	17q11.2	DUP	0	1	72	31856	1	0	0-13591.5045097626	1		0
Cerebrospinal Fluid	Z-score < -2	1p36.33-p36.22	DEL	0	1	72	31856	1	0	0-13591.5045097626	1		0
Cerebrospinal Fluid	Z-score < -2	1p36.33-p36.32	DEL	0	1	72	31856	1	0	0-13591.5045097626	1		0
Cerebrospinal Fluid	Z-score < -2	1q43-q44	DEL	0	1	72	31856	1	0	0-13591.5045097626	1		0
Cerebrospinal Fluid	Z-score < -2	22q11.21	DEL	0	1	72	31856	1	0	0-13591.5045097626	1		0
Cerebrospinal Fluid	Z-score < -2	22q11.21-q11.23	DEL	0	1	72	31856	1	0	0-13591.5045097626	1		0
Cerebrospinal Fluid	Z-score < -2	22q13.2-q13.33	DEL	0	1	72	31856	1	0	0-13591.5045097626	1		0
Cerebrospinal Fluid	Z-score < -2	6p25.3	DEL	0	3	72	31854	1	0	0-1089.51820339436	1		0
Cerebrospinal Fluid	Z-score < -2	6p25.3-p25.1	DEL	0	3	72	31854	1	0	0-1089.51820339436	1		0
Cerebrospinal Fluid	Z-score < -2	8p23.1	DUP	0	1	72	31856	1	0	0-13591.5045097626	1		0
Cerebrospinal Fluid	Z-score < -2	8p23.3-p23.1	DUP	0	1	72	31856	1	0	0-13591.5045097626	1		0
Cerebrospinal Fluid	Z-score < -2	Xp22.33 & Xp22.33 -q28	DUP	0	1	72	31856	1	0	0-13591.5045097626	1		0
Corpus Callosum	Z-score < -2	16p12.2-p11.2	DUP	0	2	385	31542	1	0	0-442.622687497367	1		0
Corpus Callosum	Z-score < -2	16p13.3	DEL	0	2	385	31542	1	0	0-442.622687497367	1		0
Corpus Callosum	Z-score < -2	1p36.33-p36.22	DUP	0	2	385	31542	1	0	0-442.622687497367	1		0
Corpus Callosum	Z-score < -2	1p36.33-p36.32	DUP	0	2	385	31542	1	0	0-442.622687497367	1		0
Corpus Callosum	Z-score > 2	22q11.21	DUP	0	10	1001	30918	1	0	0-13.7980979330913	1		0
Corpus Callosum	Z-score > 2	22q11.21-q11.23	DUP	0	10	1001	30918	1	0	0-13.7980979330913	1		0
Corpus Callosum	Z-score < -2	4p16.3	DUP	0	2	385	31542	1	0	0-442.622687497367	1		0
Corpus Callosum	Z-score < -2	8p23.3-p23.1	DEL	0	2	385	31542	1	0	0-442.622687497367	1		0
Estimated Total Intracranial Volume	Z-score < -2	6p25.3	DEL	0	3	577	31349	1	0	0-131.536248793937	1		0
Estimated Total Intracranial Volume	Z-score < -2	6p25.3-p25.1	DEL	0	3	577	31349	1	0	0-131.536248793937	1		0
Hippocampus	Z-score > 2	15q11.2-q13.1	DUP	0	36	835	31058	1	0	0-4.02201644549963	1		0
Mean Cortical Thickness	Z-score < -2	16p12.2-p11.2	DUP	0	2	963	30964	1	0	0-171.368285416559	1		0
Mean Cortical Thickness	Z-score < -2	16p13.3	DEL	0	2	963	30964	1	0	0-171.368285416559	1		0
Mean Cortical Thickness	Z-score < -2	1p36.33-p36.22	DUP	0	2	963	30964	1	0	0-171.368285416559	1		0
Mean Cortical Thickness	Z-score < -2	1p36.33-p36.32	DUP	0	2	963	30964	1	0	0-171.368285416559	1		0
Mean Cortical Thickness	Z-score < -2	3q29	DEL	0	2	963	30964	1	0	0-171.368285416559	1		0
Mean Cortical Thickness	Z-score < -2	4p16.3	DUP	0	2	963	30964	1	0	0-171.368285416559	1		0
Mean Cortical Thickness	Z-score < -2	8p23.3-p23.1	DEL	0	2	963	30964	1	0	0-171.368285416559	1		0
Pallidum	Z-score > 2	16p12.2-p11.2	DUP	0	2	921	31006	1	0	0-179.437455333156	1		0
Pallidum	Z-score > 2	16p13.3	DEL	0	2	921	31006	1	0	0-179.437455333156	1		0
Pallidum	Z-score > 2	1p36.33-p36.22	DUP	0	2	921	31006	1	0	0-179.437455333156	1		0
Pallidum	Z-score > 2	1p36.33-p36.32	DUP	0	2	921	31006	1	0	0-179.437455333156	1		0
Pallidum	Z-score > 2	3q29	DEL	0	2	921	31006	1	0	0-179.437455333156	1		0
Pallidum	Z-score > 2	4p16.3	DUP	0	2	921	31006	1	0	0-179.437455333156	1		0
Pallidum	Z-score > 2	8p23.3-p23.1	DEL	0	2	921	31006	1	0	0-179.437455333156	1		0
Putamen	Z-score < -2	6p25.3	DEL	0	3	525	31401	1	0	0-144.752443086597	1		0
Putamen	Z-score < -2	6p25.3-p25.1	DEL	0	3	525	31401	1	0	0-144.752443086597	1		0
Surface area	Z-score < -2	15q11.2-q13.1	DEL	0	5	600	31324	1	0	0-57.1174124349416	1		0
Surface area	Z-score < -2	6p25.3	DEL	0	3	600	31326	1	0	0-126.415148153395	1		0
Surface area	Z-score < -2	6p25.3-p25.1	DEL	0	3	600	31326	1	0	0-126.415148153395	1		0
Amygdala	Z-score < -2		no_var											1.84841	1.70483
Amygdala	Z-score > 2		no_var											2.72615	2.98003
Brain Stem	Z-score < -2		no_var											1.65221	1.49915
Brain Stem	Z-score > 2		no_var											2.88104	2.89776
Caudate Nucleus	Z-score < -2		no_var											1.09459	1.26605
Caudate Nucleus	Z-score > 2		no_var											3.55225	3.15828
Cerebellum	Z-score < -2		no_var											2.04461	1.83281
Cerebellum	Z-score > 2		no_var											2.54027	2.81091
Cerebral White Matter	Z-score < -2		no_var											1.69352	1.55857
Cerebral White Matter	Z-score > 2		no_var											2.85006	2.90233
Cerebrospinal Fluid	Z-score < -2		no_var											0.237505	0.223959
Cerebrospinal Fluid	Z-score > 2		no_var											4.08922	3.67476
Corpus Callosum	Z-score < -2		no_var											1.39405	1.14265
Corpus Callosum	Z-score > 2		no_var											3.05659	3.22227
Estimated Total Intracranial Volume	Z-score < -2		no_var											1.63156	1.91508
Estimated Total Intracranial Volume	Z-score > 2		no_var											2.75713	2.69665
Hippocampus	Z-score < -2		no_var											1.97233	1.93793
Hippocampus	Z-score > 2		no_var											2.56093	2.68294
Mean Cortical Thickness	Z-score < -2		no_var											3.60388	2.80634
Mean Cortical Thickness	Z-score > 2		no_var											1.52829	1.79624
Pallidum	Z-score < -2		no_var											1.55927	1.6637
Pallidum	Z-score > 2		no_var											2.76745	2.9846
Putamen	Z-score < -2		no_var											1.70384	1.64541
Putamen	Z-score > 2		no_var											3.05659	2.54582
Subcortical Gray Matter	Z-score < -2		no_var											1.91037	1.8648
Subcortical Gray Matter	Z-score > 2		no_var											2.76745	2.63266
Surface area	Z-score < -2		no_var											2.05494	1.83281
Surface area	Z-score > 2		no_var											2.63321	2.7515
Total Gray Matter	Z-score < -2		no_var											2.18918	1.99735
Total Gray Matter	Z-score > 2		no_var											2.37505	2.62352
Ventricles	Z-score > 2		no_var											4.86369	4.28265

## Sheet: Supp Table 5
ONTOLOGY	ID	Description	GeneRatio	BgRatio	RichFactor	FoldEnrichment	zScore	pvalue	p.adjust	qvalue	geneID	Count
BP	GO:0045055	regulated exocytosis	17/354	229/18986	0.0742358	3.98147	6.25668	1.50968e-06	1.50968e-06	0.00280798	3566/27040/112476/8448/11151/6810/55114/112755/3684/5579/127262/9341/51150/1855/5293/11126/200933	17
BP	GO:0002366	leukocyte activation involved in immune response	20/354	315/18986	0.0634921	3.40526	5.93348	2.10082e-06	2.10082e-06	0.00280798	3566/246778/27040/6693/11151/6810/29108/6338/930/3683/3684/10459/5293/2475/5590/11126/7037/5130/4976/165918	20
BP	GO:0002263	cell activation involved in immune response	20/354	319/18986	0.0626959	3.36256	5.86567	2.54702e-06	2.54702e-06	0.00280798	3566/246778/27040/6693/11151/6810/29108/6338/930/3683/3684/10459/5293/2475/5590/11126/7037/5130/4976/165918	20
BP	GO:0072678	T cell migration	9/354	76/18986	0.118421	6.35125	6.44308	1.16733e-05	1.16733e-05	0.00965198	6693/11151/29108/3683/8764/5293/347/1669/1667	9
BP	GO:0006739	NADP metabolic process	7/354	46/18986	0.152174	8.16151	6.70302	2.11399e-05	2.11399e-05	0.0139835	65220/8514/9563/5226/2475/200035/2330	7
BP	GO:0072676	lymphocyte migration	10/354	110/18986	0.0909091	4.87571	5.61913	4.02002e-05	4.02002e-05	0.0221595	6693/11151/80270/29108/3683/8764/5293/347/1669/1667	10
BP	GO:0042098	T cell proliferation	14/354	215/18986	0.0651163	3.49237	5.06599	5.44738e-05	5.44738e-05	0.0257379	6441/9231/246778/6693/11151/29108/79798/8764/7293/3604/7133/3280/7037/1739	14
BP	GO:0002385	mucosal immune response	6/354	40/18986	0.15	8.04492	6.14786	9.05043e-05	9.05043e-05	0.0293475	11126/1672/1671/1669/1667/1670	6
BP	GO:0019362	pyridine nucleotide metabolic process	12/354	172/18986	0.0697674	3.74182	4.97898	9.59968e-05	9.59968e-05	0.0293475	26471/226/23475/65220/8514/2023/9563/5226/2475/64802/200035/2330	12
BP	GO:0046496	nicotinamide nucleotide metabolic process	12/354	172/18986	0.0697674	3.74182	4.97898	9.59968e-05	9.59968e-05	0.0293475	26471/226/23475/65220/8514/2023/9563/5226/2475/64802/200035/2330	12
BP	GO:0002285	lymphocyte activation involved in immune response	14/354	227/18986	0.061674	3.30775	4.82141	9.76071e-05	9.76071e-05	0.0293475	3566/246778/6693/11151/930/3683/10459/2475/5590/11126/7037/5130/4976/165918	14
BP	GO:0072524	pyridine-containing compound metabolic process	12/354	178/18986	0.0674157	3.61569	4.83284	0.000132935	0.000132935	0.0301012	26471/226/23475/65220/8514/2023/9563/5226/2475/64802/200035/2330	12
BP	GO:0002227	innate immune response in mucosa	5/354	28/18986	0.178571	9.57728	6.26051	0.000151247	0.000151247	0.0301012	1672/1671/1669/1667/1670	5
BP	GO:0046651	lymphocyte proliferation	16/354	297/18986	0.0538721	2.88931	4.5234	0.000154837	0.000154837	0.0301012	6441/9231/246778/6693/11151/29108/79798/930/8764/7293/3604/7133/3280/7037/5130/1739	16
BP	GO:0006887	exocytosis	18/354	360/18986	0.05	2.68164	4.44019	0.000155755	0.000155755	0.0301012	3566/27040/112476/8448/11151/6810/493829/55114/112755/3684/5579/127262/9341/51150/1855/5293/11126/200933	18
BP	GO:0002251	organ or tissue specific immune response	6/354	44/18986	0.136364	7.31356	5.77916	0.000156333	0.000156333	0.0301012	11126/1672/1671/1669/1667/1670	6
BP	GO:0050863	regulation of T cell activation	19/354	393/18986	0.0483461	2.59293	4.39841	0.000158824	0.000158824	0.0301012	6441/9231/57178/3566/246778/27040/6693/11151/29108/8764/3604/2475/7133/5590/11126/3280/7037/4976/1739	19
BP	GO:0042129	regulation of T cell proliferation	12/354	182/18986	0.0659341	3.53623	4.73888	0.000163823	0.000163823	0.0301012	6441/9231/246778/6693/11151/29108/8764/3604/7133/3280/7037/1739	12
BP	GO:0032943	mononuclear cell proliferation	16/354	305/18986	0.052459	2.81352	4.40099	0.00020945	0.00020945	0.0364595	6441/9231/246778/6693/11151/29108/79798/930/8764/7293/3604/7133/3280/7037/5130/1739	16
BP	GO:0070661	leukocyte proliferation	17/354	341/18986	0.0498534	2.67377	4.29903	0.000244338	0.000244338	0.0387036	6441/9231/246778/6693/5595/11151/29108/79798/930/8764/7293/3604/7133/3280/7037/5130/1739	17
BP	GO:0050909	sensory perception of taste	7/354	67/18986	0.104478	5.60342	5.20291	0.000245747	0.000245747	0.0387036	6338/6340/6339/83756/765/80835/2782	7
BP	GO:0110096	cellular response to aldehyde	4/354	18/18986	0.222222	11.9184	6.38795	0.000295628	0.000295628	0.0444433	6338/6340/6339/11315	4
BP	GO:0099072	regulation of postsynaptic membrane neurotransmitter receptor levels	9/354	117/18986	0.0769231	4.1256	4.67443	0.000346984	0.000346984	0.0498958	2894/6810/10368/146395/112755/22883/5590/7037/1739	9
BP	GO:0033209	tumor necrosis factor-mediated signaling pathway	9/354	119/18986	0.0756303	4.05626	4.60988	0.000393388	0.000393388	0.0542116	29108/260434/8784/8764/8718/7293/142678/7133/10401	9
BP	GO:0018108	peptidyl-tyrosine phosphorylation	12/354	204/18986	0.0588235	3.15487	4.26523	0.000466338	0.000466338	0.061694	5595/9961/1489/8784/388585/54206/2475/5590/3280/10188/5062/640	12
BP	GO:0018212	peptidyl-tyrosine modification	12/354	206/18986	0.0582524	3.12424	4.22539	0.000508875	0.000508875	0.063444	5595/9961/1489/8784/388585/54206/2475/5590/3280/10188/5062/640	12
BP	GO:0060562	epithelial tube morphogenesis	16/354	331/18986	0.0483384	2.59252	4.02883	0.000517931	0.000517931	0.063444	79812/9231/6911/3687/388585/1855/6497/388591/5293/56998/4524/3280/4976/1739/2626/64478	16
BP	GO:0070663	regulation of leukocyte proliferation	14/354	270/18986	0.0518519	2.78096	4.06262	0.000577659	0.000577659	0.0682332	6441/9231/246778/6693/5595/11151/29108/8764/7293/3604/7133/3280/7037/1739	14
BP	GO:0050670	regulation of lymphocyte proliferation	13/354	240/18986	0.0541667	2.90511	4.094	0.000600213	0.000600213	0.0684526	6441/9231/246778/6693/11151/29108/8764/7293/3604/7133/3280/7037/1739	13
BP	GO:0032944	regulation of mononuclear cell proliferation	13/354	245/18986	0.0530612	2.84582	4.00824	0.000727282	0.000727282	0.0801796	6441/9231/246778/6693/11151/29108/8764/7293/3604/7133/3280/7037/1739	13
BP	GO:0043299	leukocyte degranulation	7/354	81/18986	0.0864198	4.63493	4.51885	0.000786846	0.000786846	0.083948	3566/27040/11151/6810/3684/5293/11126	7
BP	GO:0050829	defense response to Gram-negative bacterium	8/354	107/18986	0.0747664	4.00993	4.30364	0.000886104	0.000886104	0.089665	29108/8764/11126/1672/1671/1669/1667/1670	8
BP	GO:0045063	T-helper 1 cell differentiation	4/354	24/18986	0.166667	8.93879	5.36408	0.000939843	0.000939843	0.089665	3566/246778/6693/2475	4
BP	GO:0050730	regulation of peptidyl-tyrosine phosphorylation	10/354	162/18986	0.0617284	3.31066	4.07114	0.000945536	0.000945536	0.089665	9961/1489/8784/388585/54206/2475/5590/3280/10188/5062	10
BP	GO:1902510	regulation of apoptotic DNA fragmentation	3/354	11/18986	0.272727	14.6271	6.23142	0.000948874	0.000948874	0.089665	1677/1676/64802	3
BP	GO:0006383	transcription by RNA polymerase III	6/354	62/18986	0.0967742	5.19027	4.55521	0.00102797	0.00102797	0.094441	11128/55718/2975/2475/10623/84265	6
BP	GO:0042531	positive regulation of tyrosine phosphorylation of STAT protein	4/354	25/18986	0.16	8.58124	5.22826	0.00110255	0.00110255	0.0959619	1489/8784/388585/3280	4
BP	GO:0043302	positive regulation of leukocyte degranulation	4/354	25/18986	0.16	8.58124	5.22826	0.00110255	0.00110255	0.0959619	3566/6810/3684/11126	4
BP	GO:0009117	nucleotide metabolic process	20/354	500/18986	0.04	2.14531	3.57737	0.00120139	0.00120139	0.101114	26471/226/23475/79077/4706/4878/4879/65220/8514/11315/2023/9563/5226/2475/64802/200035/2330/4976/1739/252969	20
BP	GO:0042797	tRNA transcription by RNA polymerase III	3/354	12/18986	0.25	13.4082	5.92648	0.00124775	0.00124775	0.101114	11128/55718/2975	3
BP	GO:0002702	positive regulation of production of molecular mediator of immune response	9/354	140/18986	0.0642857	3.44782	4.00693	0.00126753	0.00126753	0.101114	3566/6810/29108/8764/10459/7293/5590/11126/7037	9
BP	GO:0098719	sodium ion import across plasma membrane	4/354	26/18986	0.153846	8.2512	5.09981	0.00128404	0.00128404	0.101114	6338/6524/6340/6339	4
BP	GO:0002440	production of molecular mediator of immune response	12/354	230/18986	0.0521739	2.79823	3.78196	0.00133057	0.00133057	0.102342	3566/6810/29108/8764/10459/7293/7133/5590/11126/7037/5130/165918	12
BP	GO:0071674	mononuclear cell migration	12/354	231/18986	0.0519481	2.78612	3.76474	0.00138055	0.00138055	0.102892	6441/6693/5595/11151/80270/29108/3683/8764/5293/347/1669/1667	12
BP	GO:0048284	organelle fusion	10/354	172/18986	0.0581395	3.11818	3.84649	0.00148712	0.00148712	0.102892	1201/112476/8448/11151/6810/112755/9341/9927/7037/4976	10
BP	GO:0009304	tRNA transcription	3/354	13/18986	0.230769	12.3768	5.65589	0.00159976	0.00159976	0.102892	11128/55718/2975	3
BP	GO:0071389	cellular response to mineralocorticoid stimulus	3/354	13/18986	0.230769	12.3768	5.65589	0.00159976	0.00159976	0.102892	6338/6340/6339	3
BP	GO:1903624	regulation of DNA catabolic process	3/354	13/18986	0.230769	12.3768	5.65589	0.00159976	0.00159976	0.102892	1677/1676/64802	3
BP	GO:0048713	regulation of oligodendrocyte differentiation	5/354	46/18986	0.108696	5.82965	4.52045	0.00160361	0.00160361	0.102892	388585/7161/2475/7133/3280	5
BP	GO:0016925	protein sumoylation	6/354	68/18986	0.0882353	4.7323	4.24982	0.0016673	0.0016673	0.102892	57178/84901/197370/11315/10401/205564	6
BP	GO:0043467	regulation of generation of precursor metabolites and energy	9/354	146/18986	0.0616438	3.30613	3.85564	0.00169695	0.00169695	0.102892	10105/27069/26471/5261/11315/2475/84275/63976/79660	9
BP	GO:1900180	regulation of protein localization to nucleus	9/354	146/18986	0.0616438	3.30613	3.85564	0.00169695	0.00169695	0.102892	5347/63928/23435/11315/2475/347/7037/9258/54984	9
BP	GO:0010639	negative regulation of organelle organization	16/354	371/18986	0.0431267	2.313	3.52045	0.00171456	0.00171456	0.102892	10105/27069/5347/26471/112476/11151/51451/54998/10459/5394/2475/7037/5062/4976/8658/54984	16
BP	GO:0030261	chromosome condensation	5/354	47/18986	0.106383	5.70561	4.45209	0.0017675	0.0017675	0.102892	5347/10595/1677/148479/79648	5
BP	GO:0031641	regulation of myelination	5/354	47/18986	0.106383	5.70561	4.45209	0.0017675	0.0017675	0.102892	3687/388585/2475/7133/1739	5
BP	GO:1903307	positive regulation of regulated secretory pathway	5/354	47/18986	0.106383	5.70561	4.45209	0.0017675	0.0017675	0.102892	3566/8448/6810/3684/11126	5
BP	GO:0072384	organelle transport along microtubule	7/354	93/18986	0.0752688	4.03688	4.04665	0.00177326	0.00177326	0.102892	1201/54820/199953/23095/5590/5195/4976	7
BP	GO:1902414	protein localization to cell junction	8/354	120/18986	0.0666667	3.57552	3.90115	0.00185518	0.00185518	0.105614	9231/10368/112755/1855/22883/5590/5062/1739	8
BP	GO:0006836	neurotransmitter transport	11/354	209/18986	0.0526316	2.82278	3.65234	0.00194866	0.00194866	0.105614	6623/112476/8448/6810/112755/5579/127262/1855/11315/200933/2055	11
BP	GO:0042059	negative regulation of epidermal growth factor receptor signaling pathway	4/354	29/18986	0.137931	7.39762	4.75237	0.00195222	0.00195222	0.105614	9961/54206/4878/27246	4
BP	GO:0060019	radial glial cell differentiation	3/354	14/18986	0.214286	11.4927	5.41344	0.00200808	0.00200808	0.105614	388585/80045/3280	3
BP	GO:1902047	polyamine transmembrane transport	3/354	14/18986	0.214286	11.4927	5.41344	0.00200808	0.00200808	0.105614	344905/84239/79572	3
BP	GO:0042742	defense response to bacterium	15/354	342/18986	0.0438596	2.35231	3.47855	0.00201177	0.00201177	0.105614	6441/79812/6693/653808/29108/6338/9636/8764/11126/1672/1671/1669/1667/1670/613211	15
BP	GO:0042509	regulation of tyrosine phosphorylation of STAT protein	4/354	30/18986	0.133333	7.15104	4.64743	0.00221984	0.00221984	0.114716	1489/8784/388585/3280	4
BP	GO:2000404	regulation of T cell migration	5/354	50/18986	0.1	5.36328	4.25825	0.00233288	0.00233288	0.11835	6693/11151/29108/8764/347	5
BP	GO:0002275	myeloid cell activation involved in immune response	7/354	98/18986	0.0714286	3.83091	3.87279	0.00239315	0.00239315	0.11835	3566/27040/6810/29108/6338/3684/5293	7
BP	GO:1903305	regulation of regulated secretory pathway	8/354	125/18986	0.064	3.4325	3.76099	0.00239752	0.00239752	0.11835	3566/8448/6810/3684/5579/1855/11126/200933	8
BP	GO:0006521	regulation of cellular amino acid metabolic process	3/354	15/18986	0.2	10.7266	5.19442	0.00247564	0.00247564	0.118665	1201/10295/11315	3
BP	GO:0071468	cellular response to acidic pH	3/354	15/18986	0.2	10.7266	5.19442	0.00247564	0.00247564	0.118665	6338/6340/6339	3
BP	GO:0030262	apoptotic nuclear changes	4/354	31/18986	0.129032	6.92036	4.5472	0.0025117	0.0025117	0.118673	10595/1677/1676/64802	4
BP	GO:0043457	regulation of cellular respiration	5/354	51/18986	0.0980392	5.25811	4.19708	0.00254759	0.00254759	0.118674	10105/26471/11315/84275/63976	5
BP	GO:1903539	protein localization to postsynaptic membrane	5/354	52/18986	0.0961538	5.157	4.13749	0.00277629	0.00277629	0.122705	10368/112755/22883/5590/1739	5
BP	GO:0002009	morphogenesis of an epithelium	19/354	500/18986	0.038	2.03805	3.24233	0.00280555	0.00280555	0.122705	79812/9231/6911/3687/7041/388585/1855/6497/388591/5293/56998/2475/55966/4524/3280/4976/1739/2626/64478	19
BP	GO:0009952	anterior/posterior pattern specification	11/354	220/18986	0.05	2.68164	3.45808	0.00290115	0.00290115	0.122705	657/6911/79728/388585/390992/54626/57801/6497/56998/3280/2626	11
BP	GO:0035710	CD4-positive, alpha-beta T cell activation	8/354	129/18986	0.0620155	3.32606	3.6539	0.00291492	0.00291492	0.122705	3566/246778/6693/79798/2475/5590/11126/4976	8
BP	GO:0016079	synaptic vesicle exocytosis	7/354	102/18986	0.0686275	3.68068	3.74175	0.00299945	0.00299945	0.122705	112476/8448/112755/5579/127262/1855/200933	7
BP	GO:0043367	CD4-positive, alpha-beta T cell differentiation	7/354	102/18986	0.0686275	3.68068	3.74175	0.00299945	0.00299945	0.122705	3566/246778/6693/79798/2475/5590/4976	7
BP	GO:0002819	regulation of adaptive immune response	11/354	221/18986	0.0497738	2.6695	3.44102	0.00300365	0.00300365	0.122705	3566/246778/6693/29108/8764/10459/7133/5590/11126/7037/4976	11
BP	GO:0071356	cellular response to tumor necrosis factor	11/354	221/18986	0.0497738	2.6695	3.44102	0.00300365	0.00300365	0.122705	5595/29108/260434/8784/8764/8718/7293/142678/7133/10401/3280	11
BP	GO:0006555	methionine metabolic process	3/354	16/18986	0.1875	10.0561	4.99513	0.00300515	0.00300515	0.122705	4143/4524/4482	3
BP	GO:0015846	polyamine transport	3/354	16/18986	0.1875	10.0561	4.99513	0.00300515	0.00300515	0.122705	344905/84239/79572	3
BP	GO:0050830	defense response to Gram-positive bacterium	8/354	130/18986	0.0615385	3.30048	3.62779	0.00305694	0.00305694	0.123298	653808/29108/8764/1672/1671/1669/1667/1670	8
BP	GO:0006921	cellular component disassembly involved in execution phase of apoptosis	4/354	33/18986	0.121212	6.50094	4.35946	0.00317238	0.00317238	0.123438	10595/1677/1676/64802	4
BP	GO:0031952	regulation of protein autophosphorylation	4/354	33/18986	0.121212	6.50094	4.35946	0.00317238	0.00317238	0.123438	9961/9344/29904/54206	4
BP	GO:0033238	regulation of amine metabolic process	4/354	33/18986	0.121212	6.50094	4.35946	0.00317238	0.00317238	0.123438	1201/10295/3684/11315	4
BP	GO:1990778	protein localization to cell periphery	15/354	362/18986	0.0414365	2.22235	3.23662	0.00344362	0.00344362	0.129074	81619/5347/1201/6810/23062/10368/112755/11079/9341/54206/27237/22883/5590/131578/1739	15
BP	GO:0046632	alpha-beta T cell differentiation	8/354	133/18986	0.0601504	3.22603	3.55095	0.00351549	0.00351549	0.129074	3566/246778/6693/79798/6146/2475/5590/4976	8
BP	GO:1901185	negative regulation of ERBB signaling pathway	4/354	34/18986	0.117647	6.30974	4.27132	0.00354327	0.00354327	0.129074	9961/54206/4878/27246	4
BP	GO:1903715	regulation of aerobic respiration	4/354	34/18986	0.117647	6.30974	4.27132	0.00354327	0.00354327	0.129074	10105/26471/11315/84275	4
BP	GO:0002639	positive regulation of immunoglobulin production	5/354	55/18986	0.0909091	4.87571	3.96755	0.00355137	0.00355137	0.129074	3566/6810/10459/7293/7037	5
BP	GO:0062237	protein localization to postsynapse	5/354	55/18986	0.0909091	4.87571	3.96755	0.00355137	0.00355137	0.129074	10368/112755/22883/5590/1739	5
BP	GO:0050870	positive regulation of T cell activation	12/354	260/18986	0.0461538	2.47536	3.30171	0.00366114	0.00366114	0.131617	57178/3566/6693/11151/29108/8764/2475/5590/11126/3280/7037/4976	12
BP	GO:0002700	regulation of production of molecular mediator of immune response	10/354	196/18986	0.0510204	2.73637	3.36809	0.0038434	0.0038434	0.133055	3566/6810/29108/8764/10459/7293/7133/5590/11126/7037	10
BP	GO:0046631	alpha-beta T cell activation	10/354	196/18986	0.0510204	2.73637	3.36809	0.0038434	0.0038434	0.133055	3566/246778/6693/79798/8764/6146/2475/5590/11126/4976	10
BP	GO:0006163	purine nucleotide metabolic process	17/354	440/18986	0.0386364	2.07218	3.13649	0.00389102	0.00389102	0.133055	26471/226/23475/4706/4878/4879/65220/8514/2023/9563/5226/2475/64802/200035/2330/4976/1739	17
BP	GO:0002377	immunoglobulin production	7/354	107/18986	0.0654206	3.50869	3.58695	0.003915	0.003915	0.133055	3566/6810/10459/7293/7037/5130/165918	7
BP	GO:0007260	tyrosine phosphorylation of STAT protein	4/354	35/18986	0.114286	6.12946	4.18665	0.00394254	0.00394254	0.133055	1489/8784/388585/3280	4
BP	GO:2000406	positive regulation of T cell migration	4/354	35/18986	0.114286	6.12946	4.18665	0.00394254	0.00394254	0.133055	6693/11151/29108/8764	4
BP	GO:0042093	T-helper cell differentiation	6/354	81/18986	0.0740741	3.9728	3.6957	0.00404212	0.00404212	0.135038	3566/246778/6693/2475/5590/4976	6
BP	GO:0051053	negative regulation of DNA metabolic process	8/354	138/18986	0.057971	3.10915	3.4276	0.00439621	0.00439621	0.144742	5347/1677/10459/1676/5394/64802/8658/54984	8
BP	GO:0051251	positive regulation of lymphocyte activation	14/354	336/18986	0.0416667	2.2347	3.14752	0.00442012	0.00442012	0.144742	57178/3566/6693/11151/29108/8764/10459/7293/2475/5590/11126/3280/7037/4976	14
BP	GO:0002294	CD4-positive, alpha-beta T cell differentiation involved in immune response	6/354	83/18986	0.0722892	3.87707	3.62077	0.00455809	0.00455809	0.146916	3566/246778/6693/2475/5590/4976	6
BP	GO:0002443	leukocyte mediated immunity	18/354	485/18986	0.0371134	1.99049	3.04581	0.00457534	0.00457534	0.146916	3566/27040/6693/11151/6810/6338/50615/930/3684/10747/10459/5293/7133/5590/11126/7037/5130/165918	18
BP	GO:0007229	integrin-mediated signaling pathway	7/354	111/18986	0.0630631	3.38225	3.46962	0.00478873	0.00478873	0.149404	27040/3687/3683/3681/3684/9636/8515	7
BP	GO:0003161	cardiac conduction system development	4/354	37/18986	0.108108	5.79814	4.02678	0.00483014	0.00483014	0.149404	657/4878/4879/2626	4
BP	GO:0002287	alpha-beta T cell activation involved in immune response	6/354	84/18986	0.0714286	3.83091	3.58418	0.00483353	0.00483353	0.149404	3566/246778/6693/2475/5590/4976	6
BP	GO:0002293	alpha-beta T cell differentiation involved in immune response	6/354	84/18986	0.0714286	3.83091	3.58418	0.00483353	0.00483353	0.149404	3566/246778/6693/2475/5590/4976	6
BP	GO:0090201	negative regulation of release of cytochrome c from mitochondria	3/354	19/18986	0.157895	8.46833	4.4893	0.00498934	0.00498934	0.151391	10105/27069/4976	3
BP	GO:1904044	response to aldosterone	3/354	19/18986	0.157895	8.46833	4.4893	0.00498934	0.00498934	0.151391	6338/6340/6339	3
BP	GO:0006091	generation of precursor metabolites and energy	18/354	490/18986	0.0367347	1.97018	2.99909	0.00507855	0.00507855	0.152697	10105/27069/26471/226/1339/7385/5261/4706/11315/2023/9563/5226/2475/9927/84275/63976/5504/79660	18
BP	GO:0018205	peptidyl-lysine modification	8/354	143/18986	0.0559441	3.00043	3.30975	0.0054376	0.0054376	0.162019	57178/84901/4706/197370/11315/5351/10401/205564	8
BP	GO:0043113	receptor clustering	5/354	61/18986	0.0819672	4.39613	3.66192	0.00554787	0.00554787	0.162379	3683/11079/1855/375790/1739	5
BP	GO:0048278	vesicle docking	5/354	61/18986	0.0819672	4.39613	3.66192	0.00554787	0.00554787	0.162379	1201/6810/112755/127262/9341	5
BP	GO:0006098	pentose-phosphate shunt	3/354	20/18986	0.15	8.04492	4.3449	0.0057896	0.0057896	0.166507	9563/5226/2475	3
BP	GO:0006309	apoptotic DNA fragmentation	3/354	20/18986	0.15	8.04492	4.3449	0.0057896	0.0057896	0.166507	1677/1676/64802	3
BP	GO:1903829	positive regulation of protein localization	18/354	497/18986	0.0362173	1.94243	2.93461	0.00585856	0.00585856	0.167038	5347/1201/6810/63928/3684/5579/11079/23435/118424/1855/65220/27237/11315/5590/7037/1739/54984/640	18
BP	GO:0034976	response to endoplasmic reticulum stress	12/354	277/18986	0.0433213	2.32344	3.05842	0.00602086	0.00602086	0.169419	26471/257629/10595/487/23435/93611/118424/11315/10277/26232/26270/4976	12
BP	GO:0034612	response to tumor necrosis factor	11/354	243/18986	0.0452675	2.42782	3.0877	0.00609952	0.00609952	0.169419	5595/29108/260434/8784/8764/8718/7293/142678/7133/10401/3280	11
BP	GO:0007269	neurotransmitter secretion	8/354	146/18986	0.0547945	2.93878	3.24147	0.00614696	0.00614696	0.169419	6623/112476/8448/112755/5579/127262/1855/200933	8
BP	GO:0099643	signal release from synapse	8/354	146/18986	0.0547945	2.93878	3.24147	0.00614696	0.00614696	0.169419	6623/112476/8448/112755/5579/127262/1855/200933	8
BP	GO:0035418	protein localization to synapse	6/354	89/18986	0.0674157	3.61569	3.40928	0.00639738	0.00639738	0.173455	10368/112755/1855/22883/5590/1739	6
BP	GO:0090199	regulation of release of cytochrome c from mitochondria	4/354	40/18986	0.1	5.36328	3.80769	0.00639831	0.00639831	0.173455	10105/27069/29108/4976	4
BP	GO:0050731	positive regulation of peptidyl-tyrosine phosphorylation	7/354	118/18986	0.059322	3.1816	3.27666	0.00666091	0.00666091	0.1777	1489/8784/388585/2475/3280/10188/5062	7
BP	GO:0007213	G protein-coupled acetylcholine receptor signaling pathway	3/354	21/18986	0.142857	7.66182	4.21021	0.00666233	0.00666233	0.1777	5579/2782/375790	3
BP	GO:0019674	NAD metabolic process	5/354	64/18986	0.078125	4.19006	3.52357	0.00679638	0.00679638	0.179825	23475/65220/2023/64802/200035	5
BP	GO:0050867	positive regulation of cell activation	15/354	391/18986	0.0383632	2.05752	2.91244	0.00691461	0.00691461	0.18033	57178/3566/6693/11151/29108/8764/10459/7293/2475/5590/11126/3280/2814/7037/4976	15
BP	GO:0006119	oxidative phosphorylation	8/354	149/18986	0.0536913	2.87961	3.17492	0.00692452	0.00692452	0.18033	10105/27069/26471/1339/7385/4706/11315/84275	8
BP	GO:1903037	regulation of leukocyte cell-cell adhesion	15/354	392/18986	0.0382653	2.05227	2.90177	0.00707166	0.00707166	0.182606	6441/9231/57178/3566/6693/11151/29108/8764/2475/5590/11126/3280/7037/4976/1739	15
BP	GO:0007159	leukocyte cell-cell adhesion	16/354	430/18986	0.0372093	1.99564	2.87853	0.00712559	0.00712559	0.182606	6441/9231/57178/3566/6693/11151/29108/3683/8764/2475/5590/11126/3280/7037/4976/1739	16
BP	GO:0015980	energy derivation by oxidation of organic compounds	14/354	356/18986	0.0393258	2.10915	2.91197	0.0072495	0.0072495	0.182606	10105/27069/26471/1339/7385/5261/4706/11315/2475/9927/84275/63976/5504/79660	14
BP	GO:1903078	positive regulation of protein localization to plasma membrane	5/354	65/18986	0.0769231	4.1256	3.47932	0.00725289	0.00725289	0.182606	1201/6810/11079/27237/1739	5
BP	GO:1903039	positive regulation of leukocyte cell-cell adhesion	12/354	284/18986	0.0422535	2.26617	2.96337	0.00728797	0.00728797	0.182606	57178/3566/6693/11151/29108/8764/2475/5590/11126/3280/7037/4976	12
BP	GO:0002292	T cell differentiation involved in immune response	6/354	92/18986	0.0652174	3.49779	3.31028	0.00749589	0.00749589	0.185115	3566/246778/6693/2475/5590/4976	6
BP	GO:0006883	intracellular sodium ion homeostasis	3/354	22/18986	0.136364	7.31356	4.08411	0.00760908	0.00760908	0.185115	6338/6340/6339	3
BP	GO:0006907	pinocytosis	3/354	22/18986	0.136364	7.31356	4.08411	0.00760908	0.00760908	0.185115	1201/29108/112755	3
BP	GO:2000403	positive regulation of lymphocyte migration	4/354	42/18986	0.0952381	5.10788	3.67353	0.007612	0.007612	0.185115	6693/11151/29108/8764	4
BP	GO:0017156	calcium-ion regulated exocytosis	5/354	66/18986	0.0757576	4.06309	3.43596	0.00773036	0.00773036	0.186622	8448/55114/112755/9341/51150	5
BP	GO:1904375	regulation of protein localization to cell periphery	8/354	153/18986	0.0522876	2.80433	3.08872	0.00807416	0.00807416	0.193509	5347/1201/6810/11079/27237/5590/131578/1739	8
BP	GO:1900182	positive regulation of protein localization to nucleus	6/354	94/18986	0.0638298	3.42337	3.24655	0.00829996	0.00829996	0.197489	5347/63928/23435/11315/7037/54984	6
CC	GO:0099523	presynaptic cytosol	5/368	24/19960	0.208333	11.2998	6.91943	6.60165e-05	6.60165e-05	0.027171	2521/5579/10401/200933/205564	5
CC	GO:0005796	Golgi lumen	9/368	106/19960	0.0849057	4.60521	5.10051	0.000152142	0.000152142	0.0291647	653808/51150/375790/4585/1672/1671/1669/1667/1670	9
CC	GO:0008305	integrin complex	5/368	31/19960	0.16129	8.74825	5.91692	0.000237373	0.000237373	0.0291647	3687/3683/3681/3684/8515	5
CC	GO:0005666	RNA polymerase III complex	4/368	18/19960	0.222222	12.0531	6.42971	0.000283442	0.000283442	0.0291647	11128/55718/10623/84265	4
CC	GO:0099522	cytosolic region	5/368	35/19960	0.142857	7.74845	5.47637	0.000426945	0.000426945	0.0351443	2521/5579/10401/200933/205564	5
CC	GO:0009897	external side of plasma membrane	18/368	407/19960	0.044226	2.39878	3.90746	0.000598728	0.000598728	0.0392354	657/3566/6693/3687/6338/50615/930/3683/3681/6340/3684/8784/8764/7293/3604/8515/7037/1508	18
CC	GO:0098636	protein complex involved in cell adhesion	6/368	58/19960	0.103448	5.61094	4.81958	0.000680263	0.000680263	0.0392354	79812/3687/3683/3681/3684/8515	6
CC	GO:0099524	postsynaptic cytosol	4/368	23/19960	0.173913	9.43289	5.5458	0.000762633	0.000762633	0.0392354	2521/10401/200933/205564	4
CC	GO:0019005	SCF ubiquitin ligase complex	6/368	65/19960	0.0923077	5.00669	4.43429	0.00124637	0.00124637	0.0569977	54620/80176/93611/26232/26270/200933	6
CC	GO:0048188	Set1C/COMPASS complex	3/368	15/19960	0.2	10.8478	5.22905	0.00239865	0.00239865	0.093013	84332/143241/9739	3
CC	GO:0000151	ubiquitin ligase complex	15/368	355/19960	0.0422535	2.29179	3.36572	0.00259339	0.00259339	0.093013	9810/54620/339451/80176/93611/10459/148398/118424/142678/9903/10277/26232/26270/200933/165918	15
CC	GO:0014069	postsynaptic density	15/368	359/19960	0.0417827	2.26626	3.31806	0.00288241	0.00288241	0.093013	9231/2894/112476/10368/146395/29904/339451/1855/339453/22883/5590/200933/5062/1739/9228	15
CC	GO:0042581	specific granule	9/368	160/19960	0.05625	3.05095	3.56974	0.00293788	0.00293788	0.093013	311/81619/6810/3683/3684/8514/6518/7133/1669	9
CC	GO:0032279	asymmetric synapse	15/368	375/19960	0.04	2.16957	3.13352	0.004317	0.004317	0.126913	9231/2894/112476/10368/146395/29904/339451/1855/339453/22883/5590/200933/5062/1739/9228	15
CC	GO:0031672	A band	4/368	41/19960	0.097561	5.29162	3.76993	0.00672389	0.00672389	0.170276	226/487/2023/9172	4
CC	GO:0035579	specific granule membrane	6/368	91/19960	0.0659341	3.57621	3.37573	0.00675603	0.00675603	0.170276	81619/3683/3684/8514/6518/7133	6
CC	GO:0099572	postsynaptic specialization	15/368	396/19960	0.0378788	2.05451	2.90485	0.00703316	0.00703316	0.170276	9231/2894/112476/10368/146395/29904/339451/1855/339453/22883/5590/200933/5062/1739/9228	15
MF	GO:0005031	tumor necrosis factor receptor activity	5/370	10/18737	0.5	25.3203	10.9183	6.78948e-07	6.78948e-07	0.000384499	8784/8764/8718/7293/7133	5
MF	GO:0005035	death receptor activity	5/370	13/18737	0.384615	19.4771	9.4586	3.30172e-06	3.30172e-06	0.000934908	8784/8764/8718/7293/7133	5
MF	GO:0015149	hexose transmembrane transporter activity	5/370	24/18737	0.208333	10.5501	6.6445	9.11655e-05	9.11655e-05	0.0129071	6524/115584/50651/155184/6518	5
MF	GO:0055056	D-glucose transmembrane transporter activity	5/370	24/18737	0.208333	10.5501	6.6445	9.11655e-05	9.11655e-05	0.0129071	6524/115584/50651/155184/6518	5
MF	GO:0015145	monosaccharide transmembrane transporter activity	5/370	26/18737	0.192308	9.73857	6.32847	0.000136584	0.000136584	0.0154699	6524/115584/50651/155184/6518	5
MF	GO:0051119	sugar transmembrane transporter activity	5/370	28/18737	0.178571	9.04295	6.04491	0.000197554	0.000197554	0.0186464	6524/115584/50651/155184/6518	5
MF	GO:0015203	polyamine transmembrane transporter activity	3/370	10/18737	0.3	15.1922	6.3714	0.000826721	0.000826721	0.0668836	344905/84239/79572	3
MF	GO:0015144	carbohydrate transmembrane transporter activity	5/370	41/18737	0.121951	6.17568	4.70874	0.00122102	0.00122102	0.0771738	6524/115584/50651/155184/6518	5
MF	GO:0015662	P-type ion transporter activity	4/370	25/18737	0.16	8.10249	5.0436	0.00136274	0.00136274	0.0771738	487/344905/84239/79572	4
MF	GO:0140358	P-type transmembrane transporter activity	4/370	25/18737	0.16	8.10249	5.0436	0.00136274	0.00136274	0.0771738	487/344905/84239/79572	4
MF	GO:0005402	carbohydrate:monoatomic cation symporter activity	3/370	15/18737	0.2	10.1281	5.01962	0.00291293	0.00291293	0.149967	6524/115584/50651	3
MF	GO:0061659	ubiquitin-like protein ligase activity	16/370	374/18737	0.0427807	2.16644	3.23405	0.00328083	0.00328083	0.154832	57178/493829/5930/9810/197370/401934/93611/142678/5192/10277/26232/26270/10401/27246/165918/91694	16
MF	GO:0050661	NADP binding	5/370	54/18737	0.0925926	4.68894	3.85297	0.00418235	0.00418235	0.182194	1428/9563/5226/4524/2330	5

## Sheet: Supp Table 6
ONTOLOGY	ID	Description	GeneRatio	BgRatio	RichFactor	FoldEnrichment	zScore	pvalue	p.adjust	qvalue	geneID	Count
BP	GO:0045055	regulated exocytosis	17/354	229/18986	0.0742358	3.98147	6.25668	1.50968e-06	1.50968e-06	0.00280798	3566/27040/112476/8448/11151/6810/55114/112755/3684/5579/127262/9341/51150/1855/5293/11126/200933	17
BP	GO:0002366	leukocyte activation involved in immune response	20/354	315/18986	0.0634921	3.40526	5.93348	2.10082e-06	2.10082e-06	0.00280798	3566/246778/27040/6693/11151/6810/29108/6338/930/3683/3684/10459/5293/2475/5590/11126/7037/5130/4976/165918	20
BP	GO:0002263	cell activation involved in immune response	20/354	319/18986	0.0626959	3.36256	5.86567	2.54702e-06	2.54702e-06	0.00280798	3566/246778/27040/6693/11151/6810/29108/6338/930/3683/3684/10459/5293/2475/5590/11126/7037/5130/4976/165918	20
BP	GO:0072678	T cell migration	9/354	76/18986	0.118421	6.35125	6.44308	1.16733e-05	1.16733e-05	0.00965198	6693/11151/29108/3683/8764/5293/347/1669/1667	9
BP	GO:0006739	NADP metabolic process	7/354	46/18986	0.152174	8.16151	6.70302	2.11399e-05	2.11399e-05	0.0139835	65220/8514/9563/5226/2475/200035/2330	7
BP	GO:0072676	lymphocyte migration	10/354	110/18986	0.0909091	4.87571	5.61913	4.02002e-05	4.02002e-05	0.0221595	6693/11151/80270/29108/3683/8764/5293/347/1669/1667	10
BP	GO:0042098	T cell proliferation	14/354	215/18986	0.0651163	3.49237	5.06599	5.44738e-05	5.44738e-05	0.0257379	6441/9231/246778/6693/11151/29108/79798/8764/7293/3604/7133/3280/7037/1739	14
BP	GO:0002385	mucosal immune response	6/354	40/18986	0.15	8.04492	6.14786	9.05043e-05	9.05043e-05	0.0293475	11126/1672/1671/1669/1667/1670	6
BP	GO:0019362	pyridine nucleotide metabolic process	12/354	172/18986	0.0697674	3.74182	4.97898	9.59968e-05	9.59968e-05	0.0293475	26471/226/23475/65220/8514/2023/9563/5226/2475/64802/200035/2330	12
BP	GO:0046496	nicotinamide nucleotide metabolic process	12/354	172/18986	0.0697674	3.74182	4.97898	9.59968e-05	9.59968e-05	0.0293475	26471/226/23475/65220/8514/2023/9563/5226/2475/64802/200035/2330	12
BP	GO:0002285	lymphocyte activation involved in immune response	14/354	227/18986	0.061674	3.30775	4.82141	9.76071e-05	9.76071e-05	0.0293475	3566/246778/6693/11151/930/3683/10459/2475/5590/11126/7037/5130/4976/165918	14
BP	GO:0072524	pyridine-containing compound metabolic process	12/354	178/18986	0.0674157	3.61569	4.83284	0.000132935	0.000132935	0.0301012	26471/226/23475/65220/8514/2023/9563/5226/2475/64802/200035/2330	12
BP	GO:0002227	innate immune response in mucosa	5/354	28/18986	0.178571	9.57728	6.26051	0.000151247	0.000151247	0.0301012	1672/1671/1669/1667/1670	5
BP	GO:0046651	lymphocyte proliferation	16/354	297/18986	0.0538721	2.88931	4.5234	0.000154837	0.000154837	0.0301012	6441/9231/246778/6693/11151/29108/79798/930/8764/7293/3604/7133/3280/7037/5130/1739	16
BP	GO:0006887	exocytosis	18/354	360/18986	0.05	2.68164	4.44019	0.000155755	0.000155755	0.0301012	3566/27040/112476/8448/11151/6810/493829/55114/112755/3684/5579/127262/9341/51150/1855/5293/11126/200933	18
BP	GO:0002251	organ or tissue specific immune response	6/354	44/18986	0.136364	7.31356	5.77916	0.000156333	0.000156333	0.0301012	11126/1672/1671/1669/1667/1670	6
BP	GO:0050863	regulation of T cell activation	19/354	393/18986	0.0483461	2.59293	4.39841	0.000158824	0.000158824	0.0301012	6441/9231/57178/3566/246778/27040/6693/11151/29108/8764/3604/2475/7133/5590/11126/3280/7037/4976/1739	19
BP	GO:0042129	regulation of T cell proliferation	12/354	182/18986	0.0659341	3.53623	4.73888	0.000163823	0.000163823	0.0301012	6441/9231/246778/6693/11151/29108/8764/3604/7133/3280/7037/1739	12
BP	GO:0032943	mononuclear cell proliferation	16/354	305/18986	0.052459	2.81352	4.40099	0.00020945	0.00020945	0.0364595	6441/9231/246778/6693/11151/29108/79798/930/8764/7293/3604/7133/3280/7037/5130/1739	16
BP	GO:0070661	leukocyte proliferation	17/354	341/18986	0.0498534	2.67377	4.29903	0.000244338	0.000244338	0.0387036	6441/9231/246778/6693/5595/11151/29108/79798/930/8764/7293/3604/7133/3280/7037/5130/1739	17
BP	GO:0050909	sensory perception of taste	7/354	67/18986	0.104478	5.60342	5.20291	0.000245747	0.000245747	0.0387036	6338/6340/6339/83756/765/80835/2782	7
BP	GO:0110096	cellular response to aldehyde	4/354	18/18986	0.222222	11.9184	6.38795	0.000295628	0.000295628	0.0444433	6338/6340/6339/11315	4
BP	GO:0099072	regulation of postsynaptic membrane neurotransmitter receptor levels	9/354	117/18986	0.0769231	4.1256	4.67443	0.000346984	0.000346984	0.0498958	2894/6810/10368/146395/112755/22883/5590/7037/1739	9
CC	GO:0099523	presynaptic cytosol	5/368	24/19960	0.208333	11.2998	6.91943	6.60165e-05	6.60165e-05	0.027171	2521/5579/10401/200933/205564	5
CC	GO:0005796	Golgi lumen	9/368	106/19960	0.0849057	4.60521	5.10051	0.000152142	0.000152142	0.0291647	653808/51150/375790/4585/1672/1671/1669/1667/1670	9
CC	GO:0008305	integrin complex	5/368	31/19960	0.16129	8.74825	5.91692	0.000237373	0.000237373	0.0291647	3687/3683/3681/3684/8515	5
CC	GO:0005666	RNA polymerase III complex	4/368	18/19960	0.222222	12.0531	6.42971	0.000283442	0.000283442	0.0291647	11128/55718/10623/84265	4
CC	GO:0099522	cytosolic region	5/368	35/19960	0.142857	7.74845	5.47637	0.000426945	0.000426945	0.0351443	2521/5579/10401/200933/205564	5
CC	GO:0009897	external side of plasma membrane	18/368	407/19960	0.044226	2.39878	3.90746	0.000598728	0.000598728	0.0392354	657/3566/6693/3687/6338/50615/930/3683/3681/6340/3684/8784/8764/7293/3604/8515/7037/1508	18
CC	GO:0098636	protein complex involved in cell adhesion	6/368	58/19960	0.103448	5.61094	4.81958	0.000680263	0.000680263	0.0392354	79812/3687/3683/3681/3684/8515	6
CC	GO:0099524	postsynaptic cytosol	4/368	23/19960	0.173913	9.43289	5.5458	0.000762633	0.000762633	0.0392354	2521/10401/200933/205564	4
MF	GO:0005031	tumor necrosis factor receptor activity	5/370	10/18737	0.5	25.3203	10.9183	6.78948e-07	6.78948e-07	0.000384499	8784/8764/8718/7293/7133	5
MF	GO:0005035	death receptor activity	5/370	13/18737	0.384615	19.4771	9.4586	3.30172e-06	3.30172e-06	0.000934908	8784/8764/8718/7293/7133	5
MF	GO:0015149	hexose transmembrane transporter activity	5/370	24/18737	0.208333	10.5501	6.6445	9.11655e-05	9.11655e-05	0.0129071	6524/115584/50651/155184/6518	5
MF	GO:0055056	D-glucose transmembrane transporter activity	5/370	24/18737	0.208333	10.5501	6.6445	9.11655e-05	9.11655e-05	0.0129071	6524/115584/50651/155184/6518	5
MF	GO:0015145	monosaccharide transmembrane transporter activity	5/370	26/18737	0.192308	9.73857	6.32847	0.000136584	0.000136584	0.0154699	6524/115584/50651/155184/6518	5
MF	GO:0051119	sugar transmembrane transporter activity	5/370	28/18737	0.178571	9.04295	6.04491	0.000197554	0.000197554	0.0186464	6524/115584/50651/155184/6518	5

## Sheet: Supp Table 7
ONTOLOGY	ID	Description	GeneRatio	BgRatio	RichFactor	FoldEnrichment	zScore	pvalue	p.adjust	qvalue	geneID	Count
BP	GO:0007492	endoderm development	4/79	87/18986	0.0459770114942529	11.0496144332897	6.0729142357512	0.000475601	0.000475601	0.15679	657/27327/83595/2626	4
BP	GO:0055013	cardiac muscle cell development	4/79	88/18986	0.0454545454545455	10.9240506329114	6.03156370847983	0.000496686	0.000496686	0.15679	657/4629/2475/2626	4
BP	GO:0018105	peptidyl-serine phosphorylation	5/79	159/18986	0.0314465408805031	7.55751930578776	5.36729063911759	0.000529181	0.000529181	0.15679	11315/2475/7037/5062/8658	5
BP	GO:0072384	organelle transport along microtubule	4/79	93/18986	0.043010752688172	10.3367360827549	5.83436545668286	0.000612207	0.000612207	0.15679	199953/23095/5195/4976	4
BP	GO:0002181	cytoplasmic translation	5/79	165/18986	0.0303030303030303	7.28270042194093	5.2393150089045	0.000626099	0.000626099	0.15679	6229/6146/2475/22916/6165	5
BP	GO:0055006	cardiac cell development	4/79	95/18986	0.0421052631578947	10.1191205862758	5.75963313510744	0.000663344	0.000663344	0.15679	657/4629/2475/2626	4
BP	GO:0051960	regulation of nervous system development	8/79	463/18986	0.0172786177105832	4.15255488421686	4.4392031764429	0.000675309	0.000675309	0.15679	9231/657/390992/54626/7161/22883/2475/1739	8
BP	GO:0018209	peptidyl-serine modification	5/79	171/18986	0.0292397660818713	7.02716707380265	5.11760436906448	0.000735767	0.000735767	0.15679	11315/2475/7037/5062/8658	5
BP	GO:0051168	nuclear export	5/79	173/18986	0.0289017341040462	6.94592814809395	5.07833346255055	0.000775333	0.000775333	0.15679	23214/11315/22916/84248/55341	5
BP	GO:0006739	NADP metabolic process	3/79	46/18986	0.0652173913043478	15.673637864612	6.44071763100866	0.000925303	0.000925303	0.168405	8514/5226/2475	3
BP	GO:0002009	morphogenesis of an epithelium	8/79	500/18986	0.016	3.84526582278481	4.16767561833973	0.00110944	0.00110944	0.183562	9231/5293/2475/55966/4976/1739/2626/64478	8
BP	GO:0099072	regulation of postsynaptic membrane neurotransmitter receptor levels	4/79	117/18986	0.0341880341880342	8.21637996321541	5.06110578585364	0.0014418	0.0014418	0.192023	2894/22883/7037/1739	4
BP	GO:0034333	adherens junction assembly	2/79	14/18986	0.142857142857143	34.3327305605787	8.06465671935553	0.00150602	0.00150602	0.192023	9231/5062	2
BP	GO:0021953	central nervous system neuron differentiation	5/79	203/18986	0.0246305418719212	5.91943630354805	4.55500036091757	0.00157958	0.00157958	0.192023	57178/657/26038/200933/2055	5
BP	GO:1902414	protein localization to cell junction	4/79	120/18986	0.0333333333333333	8.01097046413502	4.98008069318153	0.00158261	0.00158261	0.192023	9231/22883/5062/1739	4
CC	GO:0099523	presynaptic cytosol	4/79	24/19960	0.166666666666667	42.1097046413502	12.7026633075042	2.27e-06	2.27e-06	0.000430824	2521/5579/200933/205564	4
CC	GO:0099522	cytosolic region	4/79	35/19960	0.114285714285714	28.875226039783	10.4044008757921	1.08e-05	1.08e-05	0.00102694	2521/5579/200933/205564	4
CC	GO:0099524	postsynaptic cytosol	3/79	23/19960	0.130434782608696	32.9554210236654	9.66590182016899	9.98e-05	9.98e-05	0.00630427	2521/200933/205564	3
CC	GO:0014069	postsynaptic density	7/79	359/19960	0.0194986072423398	4.92648355135574	4.73233754897386	0.000548364	0.000548364	0.0259751	9231/2894/22883/200933/5062/1739/9228	7
CC	GO:0032279	asymmetric synapse	7/79	375/19960	0.0186666666666667	4.71628691983122	4.57959323094181	0.000709333	0.000709333	0.02688	9231/2894/22883/200933/5062/1739/9228	7
CC	GO:0099572	postsynaptic specialization	7/79	396/19960	0.0176767676767677	4.46618079529472	4.39171146870998	0.000975223	0.000975223	0.0307008	9231/2894/22883/200933/5062/1739/9228	7
CC	GO:0098984	neuron to neuron synapse	7/79	412/19960	0.0169902912621359	4.29273688091434	4.25714353291911	0.00122621	0.00122621	0.0307008	9231/2894/22883/200933/5062/1739/9228	7
CC	GO:0016607	nuclear speck	7/79	416/19960	0.0168269230769231	4.2514605647517	4.22456747864673	0.00129626	0.00129626	0.0307008	5930/9739/11273/23435/26038/55735/84248	7
CC	GO:0019005	SCF ubiquitin ligase complex	3/79	65/19960	0.0461538461538462	11.6611489776047	5.42690901950226	0.00218487	0.00218487	0.0459973	54620/80176/200933	3
CC	GO:0009898	cytoplasmic side of plasma membrane	4/79	163/19960	0.0245398773006135	6.20020191038285	4.20221374759746	0.00400402	0.00400402	0.0666596	8514/2782/55966/1739	4
CC	GO:0098845	postsynaptic endosome	2/79	24/19960	0.0833333333333333	21.0548523206751	6.19683451714744	0.00403459	0.00403459	0.0666596	22883/7037	2
CC	GO:0000118	histone deacetylase complex	3/79	82/19960	0.0365853658536585	9.2435937017598	4.71520939564126	0.00422178	0.00422178	0.0666596	10847/26038/473	3
CC	GO:0005912	adherens junction	4/79	189/19960	0.0211640211640212	5.3472640814413	3.78526621919455	0.00673543	0.00673543	0.0981683	9231/11315/55966/1739	4
CC	GO:0045211	postsynaptic membrane	5/79	321/19960	0.0155763239875389	3.93548641507946	3.3422330394391	0.00891418	0.00891418	0.120643	3778/2894/22883/200933/1739	5
CC	GO:0098562	cytoplasmic side of membrane	4/79	210/19960	0.019047619047619	4.81253767329717	3.50109635475277	0.00967911	0.00967911	0.122262	8514/2782/55966/1739	4
CC	GO:0022626	cytosolic ribosome	3/79	118/19960	0.0254237288135593	6.42351426732461	3.72471364604591	0.0114974	0.0114974	0.136153	6229/6146/6165	3
CC	GO:0000151	ubiquitin ligase complex	5/79	355/19960	0.0140845070422535	3.55856658940988	3.06613519103862	0.0133411	0.0133411	0.148694	9810/54620/80176/10277/200933	5
MF	GO:0003713	transcription coactivator activity	7/82	285/18737	0.0245614035087719	5.61228070175439	5.20192607174853	0.000251315	0.000251315	0.0645482	57178/2521/10847/5579/11315/473/63976	7
MF	GO:0140993	histone modifying activity	8/82	438/18737	0.0182648401826484	4.17351598173516	4.45565755071479	0.000657648	0.000657648	0.0844558	9344/10847/9739/54620/5579/2475/63976/5062	8
MF	GO:0045296	cadherin binding	6/82	334/18737	0.0179640718562874	4.10479041916168	3.79584917965669	0.00344906	0.00344906	0.184407	56061/11273/11315/5062/151963/1739	6
MF	GO:0061629	RNA polymerase II-specific DNA-binding transcription factor binding	6/82	349/18737	0.0171919770773639	3.92836676217765	3.66115969917522	0.0042718	0.0042718	0.184407	9739/5579/7161/11315/26043/2626	6
MF	GO:0042393	histone binding	5/82	249/18737	0.0200803212851406	4.58835341365462	3.77918067734885	0.00473305	0.00473305	0.184407	10847/5579/148479/26038/8658	5
MF	GO:0046332	SMAD binding	3/82	79/18737	0.0379746835443038	8.67721518987342	4.53348782307803	0.00502975	0.00502975	0.184407	57178/657/2626	3
MF	GO:0140297	DNA-binding transcription factor binding	7/82	488/18737	0.014344262295082	3.27766393442623	3.38008606675094	0.00551287	0.00551287	0.184407	9739/5579/7161/11315/63976/26043/2626	7
MF	GO:0050681	nuclear androgen receptor binding	2/82	26/18737	0.0769230769230769	17.5769230769231	5.60776538013424	0.00574382	0.00574382	0.184407	5579/11315	2

## Sheet: Supp Table 8
term_id	term_name	source	bonferroni_pvalue	FDR_adjust	genes_associated_in_db	gene_overlap	overlap_ratio	pvalue	common_genes	Previously_identified	n_appear	n_significant	empirical_p	avg_overlap_ratio	GeneRatio
CRB:0000013	Association with Survival No Antioxidants CRISPRa in Glutamatergic Neuron	dosage	1	0.118846	618	7	(7/618)	0.0269141	GATA4, HES3, MYH11, RBBP6, TAOK2, TP73, WRAP73		193	3	0.015	0.00503043	0.0113269
CRB:0000015	Negative hit with Survival No Antioxidants CRISPRa in Glutamatergic Neuron	dosage	1	0.120671	370	5	(5/370)	0.0308694	GATA4, MYH11, TAOK2, TP73, WRAP73		169	3	0.015	0.00569327	0.0135135
CRB:0000019	Association with Survival No Antioxidants PSAP KO CRISPRa in Glutamatergic Neuron	dosage	0.703163	0.117194	1121	11	(11/1121)	0.0163526	GATA4, HES2, HES3, MYH11, OPA1, PPP4C, SPSB1, TAOK2, TP73, UBXN7, WRAP73		199	2	0.01	0.0045903	0.00981267
CRB:0000020	Positive hit with Survival No Antioxidants PSAP KO CRISPRa in Glutamatergic Neuron	dosage	1	0.157486	421	5	(5/421)	0.0491519	HES2, HES3, OPA1, SPSB1, UBXN7		174	4	0.02	0.00533759	0.0118765
CRB:0000022	Association with Survival No Antioxidants PSAP KO CRISPRi in Glutamatergic Neuron	dosage	0.263543	0.0675725	2029	18	(18/2029)	0.0061289	ACAP2, CLN8, GTF3C1, KIF1B, LSG1, MTOR, NCBP2, OPA1, PHF13, PPP4C, PRKCB, RBBP6, RNF40, RPL35A, TARDBP, TMEM201, UBXN7, XPO6		200	0	0	0.00457122	0.00887137
CRB:0000024	Negative hit with Survival No Antioxidants PSAP KO CRISPRi in Glutamatergic Neuron	dosage	0.337863	0.0675725	1918	17	(17/1918)	0.00785727	ACAP2, CLN8, GTF3C1, KIF1B, LSG1, MTOR, NCBP2, OPA1, PHF13, PPP4C, PRKCB, RBBP6, RNF40, RPL35A, TARDBP, TMEM201, UBXN7		200	0	0	0.00462982	0.0088634
CRB:0000025	Association with Survival PSAP KO CRISPRa in Glutamatergic Neuron	dosage	0.0577208	0.0382181	1191	14	(14/1191)	0.00134234	GATA4, HES2, HES3, MYH11, NCBP2, PHF13, PRDM16, RBBP6, SENP5, SPSB1, TAOK2, TP73, UBXN7, WRAP73		198	0	0	0.00474943	0.0117548
CRB:0000026	Positive hit with Survival PSAP KO CRISPRa in Glutamatergic Neuron	all	0.520273	0.520273	473	20	(20/473)	0.0110696	ANKRD65, CORO1A, HES1, HES2, HES3, HES5, MYLPF, NRG3, PHF13, PLOD1, PPP1R3B, PRDM16, RBBP6, SENP5, SH2B1, SPN, SPSB1, UBXN7, XXYLT1, ZNF771		200	3	0.015	0.0232347	0.0422833
CRB:0000026	Positive hit with Survival PSAP KO CRISPRa in Glutamatergic Neuron	dosage	0.0764363	0.0382181	473	8	(8/473)	0.00177759	HES2, HES3, PHF13, PRDM16, RBBP6, SENP5, SPSB1, UBXN7		178	0	0	0.00502411	0.0169133
CRB:0000030	Negative hit with Survival PSAP KO CRISPRi in Glutamatergic Neuron	dosage	1	0.142837	1616	13	(13/1616)	0.0398616	ACAP2, GTF3C1, KIF1B, LSG1, MTOR, NCBP2, OPA1, PHF13, PPP4C, RBBP6, RNF40, RPL35A, UBXN7		200	4	0.02	0.00473391	0.00804455
CRB:0000043	Association with Survival CRISPRa in Glutamatergic Neuron	dosage	0.278236	0.0675725	845	10	(10/845)	0.00647061	DLG5, GATA4, HES2, HES3, LRRC47, MYH11, RBBP6, TAOK2, TP73, ZMIZ1		194	1	0.005	0.00484353	0.0118343
CRB:0000045	Negative hit with Survival CRISPRa in Glutamatergic Neuron	dosage	0.883356	0.118846	454	6	(6/454)	0.0205432	GATA4, LRRC47, MYH11, TAOK2, TP73, ZMIZ1		176	2	0.01	0.00518122	0.0132159
CRB:0000046	Association with Survival CRISPRi in Glutamatergic Neuron	dosage	1	0.118846	2023	16	(16/2023)	0.0267177	ACAP2, ATXN2L, DNAJC11, FBXL19, GTF3C1, KIF1B, LSG1, MTOR, NCBP2, OPA1, PHF13, RBBP6, TDRP, TFRC, UBFD1, UBXN7		200	5	0.025	0.00472813	0.00790905
CRB:0000048	Negative hit with Survival CRISPRi in Glutamatergic Neuron	dosage	1	0.118846	1863	15	(15/1863)	0.0276386	ACAP2, ATXN2L, DNAJC11, GTF3C1, KIF1B, LSG1, MTOR, NCBP2, OPA1, PHF13, RBBP6, TDRP, TFRC, UBFD1, UBXN7		200	5	0.025	0.00475845	0.00805153
HP:0000006	Autosomal dominant inheritance	dosage	0.335256	0.0128944	1748	19	(19/1748)	0.000454892	RERE, BMPR1A, MTOR, FUS, MASP2, GATA4, SRCAP, GNB1, KCNMA1, MYH11, OPA1, PIK3CD, RPL35A, RPS24, SCNN1G, PRDM16, KIF1B, CAMTA1, TARDBP		200	0	0	0.00458238	0.0108696
HP:0000028	Cryptorchidism	dosage	1	0.0854572	620	8	(8/620)	0.00904432	KCNAB2, RERE, MTOR, GATA4, SRCAP, MYH11, PEX14, PRDM16	Previously identified NDD phenotype/clinical symptom	190	0	0	0.00490662	0.0129032
HP:0000047	Hypospadias	all	0.768812	0.0452242	258	16	(16/258)	0.00055711	KCNAB2, RERE, PEX11B, DVL1, MAD2L2, MTOR, GABRD, GATA4, SRCAP, POLR3A, PEX10, PEX14, PALB2, RPL35A, SKI, PRDM16	Previously identified NDD phenotype/clinical symptom	199	0	0	0.0226325	0.0620155
HP:0000047	Hypospadias	dosage	0.0224302	0.00490834	258	8	(8/258)	3.04344e-05	KCNAB2, RERE, MTOR, GATA4, SRCAP, PEX14, RPL35A, PRDM16	Previously identified NDD phenotype/clinical symptom	132	0	0	0.00648931	0.0310078
HP:0000055	Abnormality of female external genitalia	all	0.0270365	0.00524218	15	5	(5/15)	1.95917e-05	KCNAB2, RERE, GABRD, SKI, PRDM16		46	0	0	0.073913	0.333333
HP:0000055	Abnormality of female external genitalia	dosage	0.0328987	0.00490834	15	3	(3/15)	4.46387e-05	KCNAB2, RERE, PRDM16		10	0	0	0.0666667	0.2
HP:0000078	Abnormality of the genital system	dosage	1	0.0801078	29	2	(2/29)	0.00826077	RPL35A, RPS24		19	0	0	0.0362976	0.0689655
HP:0000079	Abnormality of the urinary system	dosage	1	0.103902	36	2	(2/36)	0.0125472	RPL35A, RPS24	Previously identified NDD phenotype/clinical symptom	26	0	0	0.0309829	0.0555556
HP:0000098	Tall stature	dosage	1	0.202841	73	2	(2/73)	0.0467882	RERE, MYH11	Previously identified NDD phenotype/clinical symptom	75	2	0.01	0.0168037	0.0273973
HP:0000107	Renal cyst	all	1	0.248168	95	7	(7/95)	0.00809244	KCNAB2, RERE, BLK, GABRD, PEX10, SKI, PRDM16		177	1	0.005	0.0265834	0.0736842
HP:0000107	Renal cyst	dosage	1	0.0918574	95	3	(3/95)	0.0103449	KCNAB2, RERE, PRDM16		74	0	0	0.013229	0.0315789
HP:0000126	Hydronephrosis	all	0.54422	0.0340137	178	13	(13/178)	0.000394362	KCNAB2, RERE, PEX11B, COG7, DVL1, GABRD, SRCAP, GNB1, POLR3A, PEX10, PEX14, SKI, PRDM16	Previously identified NDD phenotype/clinical symptom	196	0	0	0.0239337	0.0730337
HP:0000126	Hydronephrosis	dosage	0.147374	0.00892791	178	6	(6/178)	0.000199965	KCNAB2, RERE, SRCAP, GNB1, PEX14, PRDM16	Previously identified NDD phenotype/clinical symptom	113	0	0	0.00840211	0.0337079
HP:0000135	Hypogonadism	all	1	0.55981	217	10	(10/217)	0.038132	KCNAB2, RERE, CDHR1, MAD2L2, GABRD, OPA1, RGR, PALB2, SKI, PRDM16	Previously identified NDD phenotype/clinical symptom	199	2	0.01	0.0224625	0.0460829
HP:0000135	Hypogonadism	dosage	1	0.129769	217	4	(4/217)	0.0196047	KCNAB2, RERE, OPA1, PRDM16	Previously identified NDD phenotype/clinical symptom	114	1	0.005	0.00711456	0.0184332
HP:0000154	Wide mouth	dosage	1	0.171303	147	3	(3/147)	0.0325599	MTOR, SRCAP, KCNMA1	Previously identified NDD phenotype/clinical symptom	89	0	0	0.00886647	0.0204082
HP:0000157	Abnormality of the tongue	all	1	0.396238	23	3	(3/23)	0.0172278	PEX11B, PEX10, PEX14	Previously identified NDD phenotype/clinical symptom	84	0	0	0.0548654	0.130435
HP:0000160	Narrow mouth	all	1	0.278507	174	10	(10/174)	0.00974084	KCNAB2, RERE, BMPR1A, SH2B1, COG7, GABRD, POLR3A, SKI, PRDM16, CAMTA1	Previously identified NDD phenotype/clinical symptom	197	0	0	0.0225801	0.0574713
HP:0000160	Narrow mouth	dosage	1	0.0269481	174	5	(5/174)	0.00141603	KCNAB2, RERE, BMPR1A, PRDM16, CAMTA1	Previously identified NDD phenotype/clinical symptom	122	0	0	0.00862069	0.0287356
HP:0000179	Thick lower lip vermilion	dosage	1	0.170909	146	3	(3/146)	0.0320019	RPL35A, RPS24, CAMTA1	Previously identified NDD phenotype/clinical symptom	89	2	0.01	0.0100046	0.0205479
HP:0000187	Broad alveolar ridges	dosage	1	0.202841	10	1	(1/10)	0.046295	RERE		8	0	0	0.1	0.1
HP:0000217	Xerostomia	dosage	1	0.170909	59	2	(2/59)	0.0317767	FUS, TARDBP		50	0	0	0.0186441	0.0338983
HP:0000256	Macrocephaly	dosage	1	0.129769	328	5	(5/328)	0.0197099	RERE, BMPR1A, MTOR, PEX14, CAMTA1	Previously identified NDD phenotype/clinical symptom	168	1	0.005	0.00624274	0.0152439
HP:0000260	Wide anterior fontanel	all	1	0.237495	71	6	(6/71)	0.00726452	PEX11B, DVL1, MTOR, PEX10, PEX14, SKI	Previously identified NDD phenotype/clinical symptom	160	0	0	0.0294894	0.084507
HP:0000260	Wide anterior fontanel	dosage	1	0.202841	71	2	(2/71)	0.0445095	MTOR, PEX14	Previously identified NDD phenotype/clinical symptom	57	2	0.01	0.0163084	0.028169
HP:0000270	Delayed cranial suture closure	all	1	0.164163	45	5	(5/45)	0.00440146	KCNAB2, RERE, GABRD, SKI, PRDM16	Previously identified NDD phenotype/clinical symptom	124	0	0	0.0345878	0.111111
HP:0000270	Delayed cranial suture closure	dosage	0.926015	0.0257226	45	3	(3/45)	0.00125647	KCNAB2, RERE, PRDM16	Previously identified NDD phenotype/clinical symptom	34	0	0	0.0228758	0.0666667
HP:0000286	Epicanthus	dosage	1	0.20687	420	5	(5/420)	0.0489742	KCNAB2, RERE, GATA4, PEX14, PRDM16	Previously identified NDD phenotype/clinical symptom	173	2	0.01	0.0054638	0.0119048
HP:0000300	Oval face	all	1	0.491058	11	2	(2/11)	0.0276164	SH2B1, B3GALT6		32	0	0	0.105114	0.181818
HP:0000307	Pointed chin	all	1	0.095303	72	7	(7/72)	0.0017265	KCNAB2, RERE, GABRD, POLR3A, SKI, PRDM16, CAMTA1	Previously identified NDD phenotype/clinical symptom	159	0	0	0.0278651	0.0972222
HP:0000307	Pointed chin	dosage	0.277294	0.0121246	72	4	(4/72)	0.000376247	KCNAB2, RERE, PRDM16, CAMTA1	Previously identified NDD phenotype/clinical symptom	57	0	0	0.0165692	0.0555556
HP:0000316	Hypertelorism	dosage	1	0.142265	598	7	(7/598)	0.0231639	RERE, BMPR1A, MTOR, KCNMA1, MYH11, RPL35A, CAMTA1	Previously identified NDD phenotype/clinical symptom	180	0	0	0.00510033	0.0117057
HP:0000319	Smooth philtrum	dosage	1	0.120595	111	3	(3/111)	0.0157085	RERE, MTOR, SRCAP	Previously identified NDD phenotype/clinical symptom	86	0	0	0.0118374	0.027027
HP:0000325	Triangular face	dosage	1	0.117351	109	3	(3/109)	0.0149674	RERE, SRCAP, PEX14	Previously identified NDD phenotype/clinical symptom	67	2	0.01	0.0115021	0.0275229
HP:0000331	Short chin	dosage	1	0.0995484	35	2	(2/35)	0.0118864	BMPR1A, MTOR	Previously identified NDD phenotype/clinical symptom	32	0	0	0.0294643	0.0571429
HP:0000343	Long philtrum	dosage	1	0.114302	301	5	(5/301)	0.0141133	KCNAB2, RERE, MTOR, PRDM16, CAMTA1	Previously identified NDD phenotype/clinical symptom	151	1	0.005	0.00655651	0.0166113
HP:0000368	Low-set, posteriorly rotated ears	dosage	1	0.135307	222	4	(4/222)	0.021113	KCNAB2, RERE, PEX14, PRDM16	Previously identified NDD phenotype/clinical symptom	139	1	0.005	0.00716184	0.018018
HP:0000405	Conductive hearing impairment	dosage	1	0.0403181	292	6	(6/292)	0.00262587	KCNAB2, RERE, DLG1, SRCAP, PRDM16, KIF1B	Previously identified NDD phenotype/clinical symptom	142	0	0	0.00648756	0.0205479
HP:0000414	Bulbous nose	dosage	1	0.143603	130	3	(3/130)	0.0237714	RERE, SRCAP, CAMTA1	Previously identified NDD phenotype/clinical symptom	95	0	0	0.0101215	0.0230769
HP:0000431	Wide nasal bridge	dosage	1	0.0521217	437	7	(7/437)	0.00466762	KCNAB2, RERE, GATA4, SRCAP, KCNMA1, PEX14, PRDM16	Previously identified NDD phenotype/clinical symptom	176	0	0	0.00514874	0.0160183
HP:0000457	Depressed nasal ridge	all	1	0.491058	121	7	(7/121)	0.0273319	KCNAB2, RERE, GABRD, RPL35A, RPS24, SKI, PRDM16	Previously identified NDD phenotype/clinical symptom	187	1	0.005	0.0248818	0.0578512
HP:0000457	Depressed nasal ridge	dosage	0.20118	0.00958	121	5	(5/121)	0.000272971	KCNAB2, RERE, RPL35A, RPS24, PRDM16	Previously identified NDD phenotype/clinical symptom	91	0	0	0.00980837	0.0413223
HP:0000464	Abnormality of the neck	all	0.475749	0.0317166	26	5	(5/26)	0.000344746	KCNAB2, RERE, GABRD, SKI, PRDM16		68	0	0	0.0463801	0.192308
HP:0000464	Abnormality of the neck	dosage	0.181043	0.00952859	26	3	(3/26)	0.000245649	KCNAB2, RERE, PRDM16		19	0	0	0.0404858	0.115385
HP:0000486	Strabismus	dosage	0.321332	0.0128533	696	11	(11/696)	0.000436001	KCNAB2, RERE, MTOR, GATA4, SRCAP, GNB1, KCNMA1, OPA1, PEX14, PRDM16, CAMTA1	Previously identified NDD phenotype/clinical symptom	194	0	0	0.0046214	0.0158046
HP:0000490	Deeply set eye	all	1	0.220189	164	10	(10/164)	0.00654183	KCNAB2, RERE, GABRD, GATA4, SRCAP, POLR3A, PRRT2, SKI, PRDM16, CAMTA1	Previously identified NDD phenotype/clinical symptom	194	0	0	0.0222844	0.0609756
HP:0000490	Deeply set eye	dosage	0.0943376	0.00786146	164	6	(6/164)	0.000128002	KCNAB2, RERE, GATA4, SRCAP, PRDM16, CAMTA1	Previously identified NDD phenotype/clinical symptom	99	0	0	0.00856122	0.0365854
HP:0000494	Downslanted palpebral fissures	dosage	1	0.0940545	394	6	(6/394)	0.0109752	RERE, BMPR1A, MTOR, GATA4, KCNMA1, CAMTA1	Previously identified NDD phenotype/clinical symptom	169	1	0.005	0.00587211	0.0152284
HP:0000505	Visual impairment	all	1	0.428782	344	15	(15/344)	0.0203252	KCNAB2, RERE, PEX11B, EARS2, CDHR1, MAD2L2, GABRD, OPA1, PEX10, PEX14, PLOD1, PALB2, SKI, PRDM16, NMNAT1	Previously identified NDD phenotype/clinical symptom	200	0	0	0.0223547	0.0436047
HP:0000505	Visual impairment	dosage	1	0.143603	344	5	(5/344)	0.0236316	KCNAB2, RERE, OPA1, PEX14, PRDM16	Previously identified NDD phenotype/clinical symptom	156	0	0	0.0055158	0.0145349
HP:0000529	Progressive visual loss	all	1	0.243632	72	6	(6/72)	0.00776797	CLN3, CLN8, CDHR1, OPA1, PCYT1A, NPHP4		155	0	0	0.0289427	0.0833333
HP:0000529	Progressive visual loss	dosage	1	0.202841	72	2	(2/72)	0.0456435	CLN8, OPA1		57	0	0	0.0153509	0.0277778
HP:0000551	Color vision defect	all	1	0.325475	80	6	(6/80)	0.012736	MFN2, CDHR1, PARK7, OPA1, PCYT1A, NMNAT1		165	0	0	0.0256818	0.075
HP:0000582	Upslanted palpebral fissure	all	1	0.278507	229	12	(12/229)	0.00988903	RERE, PEX11B, COG7, DVL1, MAD2L2, GATA4, POLR3A, PEX10, PEX14, MCPH1, PALB2, TBX6	Previously identified NDD phenotype/clinical symptom	200	1	0.005	0.0224891	0.0524017
HP:0000605	Supranuclear gaze palsy	dosage	1	0.0459664	19	2	(2/19)	0.00358756	FUS, TARDBP		19	0	0	0.0554017	0.105263
HP:0000662	Nyctalopia	all	1	0.265221	146	9	(9/146)	0.00901189	PEX11B, MFN2, CDHR1, RP1L1, PCYT1A, PEX10, PEX14, HSD3B7, NMNAT1	Previously identified NDD phenotype/clinical symptom	186	0	0	0.0226101	0.0616438
HP:0000713	Agitation	dosage	1	0.0858552	91	3	(3/91)	0.00920294	FUS, PARK7, TARDBP		62	1	0.005	0.0140021	0.032967
HP:0000733	Stereotypy	all	1	0.428782	140	8	(8/140)	0.0203075	KCNAB2, RERE, SLC45A1, GABRD, PRRT2, SKI, PRDM16, TARDBP	Previously identified NDD phenotype/clinical symptom	188	2	0.01	0.0236322	0.0571429
HP:0000733	Stereotypy	dosage	1	0.0498299	140	4	(4/140)	0.00439477	KCNAB2, RERE, PRDM16, TARDBP	Previously identified NDD phenotype/clinical symptom	96	0	0	0.00922619	0.0285714
HP:0000734	Disinhibition	dosage	1	0.0568268	23	2	(2/23)	0.00524318	FUS, TARDBP	Previously identified NDD phenotype/clinical symptom	20	0	0	0.0456522	0.0869565
HP:0000738	Hallucinations	all	1	0.491058	121	7	(7/121)	0.0273319	BMPR1A, FUS, PARK7, MTHFR, OPA1, PRRT2, TARDBP		185	1	0.005	0.0231405	0.0578512
HP:0000738	Hallucinations	dosage	0.20118	0.00958	121	5	(5/121)	0.000272971	BMPR1A, FUS, PARK7, OPA1, TARDBP		80	0	0	0.0104339	0.0413223
HP:0000739	Anxiety	dosage	1	0.202841	276	4	(4/276)	0.041953	BMPR1A, FUS, PARK7, TARDBP	Previously identified NDD phenotype/clinical symptom	139	4	0.02	0.00643833	0.0144928
HP:0000741	Apathy	all	1	0.491058	48	4	(4/48)	0.0281672	FUS, PARK7, TMEM240, TARDBP		139	1	0.005	0.0328237	0.0833333
HP:0000741	Apathy	dosage	1	0.0272495	48	3	(3/48)	0.00151592	FUS, PARK7, TARDBP		38	0	0	0.0230263	0.0625
HP:0000821	Hypothyroidism	dosage	1	0.125751	208	4	(4/208)	0.0170626	KCNAB2, RERE, OPA1, PRDM16	Previously identified NDD phenotype/clinical symptom	112	0	0	0.00746909	0.0192308
HP:0000848	Increased circulating renin level	all	1	0.609543	15	2	(2/15)	0.0494959	SCNN1B, SCNN1G	Previously identified NDD phenotype/clinical symptom	56	0	0	0.0785714	0.133333
HP:0000878	11 pairs of ribs	all	0.0314531	0.00524218	25	6	(6/25)	2.27921e-05	KCNAB2, RERE, GABRD, B3GALT6, SKI, PRDM16		74	0	0	0.0502703	0.24
HP:0000878	11 pairs of ribs	dosage	0.160702	0.00892791	25	3	(3/25)	0.000218049	KCNAB2, RERE, PRDM16		26	0	0	0.0415385	0.12
HP:0000902	Rib fusion	all	1	0.0585766	31	5	(5/31)	0.00080649	KCNAB2, RERE, GABRD, SKI, PRDM16	Previously identified NDD phenotype/clinical symptom	91	0	0	0.0411202	0.16129
HP:0000902	Rib fusion	dosage	0.307691	0.0128204	31	3	(3/31)	0.000417491	KCNAB2, RERE, PRDM16	Previously identified NDD phenotype/clinical symptom	22	0	0	0.0337243	0.0967742
HP:0000952	Jaundice	all	1	0.434459	141	8	(8/141)	0.0210933	ALDOA, PEX11B, COG7, PEX10, PEX14, MMEL1, PALB2, HSD3B7	Previously identified NDD phenotype/clinical symptom	193	2	0.01	0.0239959	0.0567376
HP:0000957	Cafe-au-lait spot	dosage	1	0.182141	63	2	(2/63)	0.0358351	MTOR, KIF1B		42	1	0.005	0.0192744	0.031746
HP:0000980	Pallor	dosage	1	0.046979	134	4	(4/134)	0.00376087	OPA1, RPL35A, RPS24, KIF1B		96	1	0.005	0.00987251	0.0298507
HP:0001009	Telangiectasia	all	1	0.138968	41	5	(5/41)	0.00292034	KCNAB2, RERE, GABRD, SKI, PRDM16	Previously identified NDD phenotype/clinical symptom	105	0	0	0.0355401	0.121951
HP:0001009	Telangiectasia	dosage	0.705205	0.0227485	41	3	(3/41)	0.000956859	KCNAB2, RERE, PRDM16	Previously identified NDD phenotype/clinical symptom	25	0	0	0.0253659	0.0731707
HP:0001028	Hemangioma	dosage	1	0.0403181	58	3	(3/58)	0.00261392	BMPR1A, MTOR, KIF1B		40	0	0	0.0202586	0.0517241
HP:0001031	Subcutaneous lipoma	dosage	1	0.202841	10	1	(1/10)	0.046295	BMPR1A		10	1	0.005	0.11	0.1
HP:0001047	Atopic dermatitis	all	1	0.55981	13	2	(2/13)	0.0379452	SCNN1B, SCNN1G		47	0	0	0.0818331	0.153846
HP:0001088	Brushfield spots	all	1	0.159311	14	3	(3/14)	0.00415593	PEX11B, PEX10, PEX14		54	0	0	0.0780423	0.214286
HP:0001107	Ocular albinism	all	0.126337	0.0157922	20	5	(5/20)	9.15487e-05	KCNAB2, RERE, GABRD, SKI, PRDM16		59	0	0	0.059322	0.25
HP:0001107	Ocular albinism	dosage	0.0810275	0.00786146	20	3	(3/20)	0.000109942	KCNAB2, RERE, PRDM16		8	0	0	0.05	0.15
HP:0001133	Constriction of peripheral visual field	all	1	0.609543	57	4	(4/57)	0.0484078	PEX11B, PEX10, PEX14, RGR	Previously identified NDD phenotype/clinical symptom	144	1	0.005	0.0299708	0.0701754
HP:0001141	Severely reduced visual acuity	all	1	0.547519	30	3	(3/30)	0.0349143	PCYT1A, NMNAT1, NPHP4		93	2	0.01	0.0433692	0.1
HP:0001155	Abnormality of the hand	dosage	1	0.129711	45	2	(2/45)	0.0191839	RPL35A, RPS24		34	0	0	0.024183	0.0444444
HP:0001156	Brachydactyly	dosage	1	0.11831	307	5	(5/307)	0.0152503	KCNAB2, RERE, GATA4, SRCAP, PRDM16	Previously identified NDD phenotype/clinical symptom	143	0	0	0.0055124	0.0162866
HP:0001217	Clubbing	all	1	0.216098	31	4	(4/31)	0.00626372	SFTPA2, BMPR1A, SCNN1B, SCNN1G		94	1	0.005	0.0483871	0.129032
HP:0001217	Clubbing	dosage	1	0.0866302	31	2	(2/31)	0.00940355	BMPR1A, SCNN1G		26	0	0	0.0359801	0.0645161
HP:0001263	Global developmental delay	dosage	1	0.199337	1448	12	(12/1448)	0.0397592	KCNAB2, RERE, MTOR, GATA4, SRCAP, GNB1, KCNMA1, OPA1, PEX14, RPL35A, PRDM16, CAMTA1	Previously identified NDD phenotype/clinical symptom	200	3	0.015	0.00466506	0.00828729
HP:0001283	Bulbar palsy	dosage	1	0.125343	42	2	(2/42)	0.0168372	FUS, TARDBP		30	0	0	0.0261905	0.047619
HP:0001288	Gait disturbance	all	1	0.283212	318	15	(15/318)	0.010656	KCNAB2, RERE, BMPR1A, CEP104, MFN2, RNF168, MTOR, FUS, GABRD, LDB3, MTHFR, OPA1, PLOD1, SKI, PRDM16	Previously identified NDD phenotype/clinical symptom	200	1	0.005	0.0221541	0.0471698
HP:0001288	Gait disturbance	dosage	0.573081	0.0197614	318	7	(7/318)	0.000777586	KCNAB2, RERE, BMPR1A, MTOR, FUS, OPA1, PRDM16	Previously identified NDD phenotype/clinical symptom	139	0	0	0.00565585	0.0220126
HP:0001315	Reduced tendon reflexes	all	1	0.553954	102	6	(6/102)	0.0369302	PEX11B, MFN2, OPA1, PEX10, PEX14, AGRN	Previously identified NDD phenotype/clinical symptom	184	3	0.015	0.0268542	0.0588235
HP:0001348	Brisk reflexes	dosage	1	0.0801078	29	2	(2/29)	0.00826077	PARK7, CAMTA1		19	0	0	0.0362976	0.0689655
HP:0001385	Hip dysplasia	all	1	0.491058	123	7	(7/123)	0.0295346	KCNAB2, RERE, DVL1, GABRD, POLR3A, SKI, PRDM16	Previously identified NDD phenotype/clinical symptom	184	2	0.01	0.0237275	0.0569106
HP:0001385	Hip dysplasia	dosage	1	0.134257	123	3	(3/123)	0.0205848	KCNAB2, RERE, PRDM16	Previously identified NDD phenotype/clinical symptom	87	0	0	0.00990562	0.0243902
HP:0001387	Joint stiffness	all	1	0.373771	160	9	(9/160)	0.0157092	KCNAB2, RERE, MFN2, GABRD, SRCAP, PCYT1A, PRRT2, SKI, PRDM16	Previously identified NDD phenotype/clinical symptom	200	1	0.005	0.0236563	0.05625
HP:0001387	Joint stiffness	dosage	1	0.0718583	160	4	(4/160)	0.00702008	KCNAB2, RERE, SRCAP, PRDM16	Previously identified NDD phenotype/clinical symptom	111	0	0	0.00850225	0.025
HP:0001392	Abnormality of the liver	all	1	0.428782	65	5	(5/65)	0.0201566	PEX11B, MAD2L2, PEX10, PEX14, PALB2		150	1	0.005	0.0289231	0.0769231
HP:0001397	Hepatic steatosis	all	1	0.0723584	86	8	(8/86)	0.00110111	KCNAB2, RERE, GABRD, POLR3A, CEP19, PHKG2, SKI, PRDM16		172	0	0	0.0252839	0.0930233
HP:0001397	Hepatic steatosis	dosage	1	0.0785271	86	3	(3/86)	0.00788467	KCNAB2, RERE, PRDM16		55	0	0	0.0154334	0.0348837
HP:0001508	Failure to thrive	dosage	1	0.0940545	773	9	(9/773)	0.0108078	KCNAB2, RERE, BMPR1A, GNB1, PEX14, SCNN1G, PRDM16, KIF1B, TFRC	Previously identified NDD phenotype/clinical symptom	191	0	0	0.00461925	0.0116429
HP:0001636	Tetralogy of Fallot	all	1	0.428782	139	8	(8/139)	0.0195427	KCNAB2, RERE, MAD2L2, GABRD, GATA4, PALB2, SKI, PRDM16		189	0	0	0.0226105	0.057554
HP:0001636	Tetralogy of Fallot	dosage	1	0.0498299	139	4	(4/139)	0.00428445	KCNAB2, RERE, GATA4, PRDM16		87	0	0	0.00893079	0.028777
HP:0001643	Patent ductus arteriosus	dosage	0.748338	0.0229353	242	6	(6/242)	0.00101538	KCNAB2, RERE, BMPR1A, GATA4, MYH11, PRDM16	Previously identified NDD phenotype/clinical symptom	130	0	0	0.0067705	0.0247934
HP:0001644	Dilated cardiomyopathy	dosage	1	0.174106	149	3	(3/149)	0.033691	KCNAB2, RERE, PRDM16		87	1	0.005	0.00925712	0.0201342
HP:0001647	Bicuspid aortic valve	dosage	1	0.20687	75	2	(2/75)	0.049109	GATA4, MYH11		63	0	0	0.0154497	0.0266667
HP:0001654	Abnormal heart valve morphology	all	1	0.147988	42	5	(5/42)	0.00325046	KCNAB2, RERE, GABRD, SKI, PRDM16	Previously identified NDD phenotype/clinical symptom	121	0	0	0.0354191	0.119048
HP:0001654	Abnormal heart valve morphology	dosage	0.756866	0.0229353	42	3	(3/42)	0.00102696	KCNAB2, RERE, PRDM16	Previously identified NDD phenotype/clinical symptom	29	0	0	0.0270936	0.0714286
HP:0001671	Abnormal cardiac septum morphology	all	1	0.13493	58	6	(6/58)	0.00266534	KCNAB2, RERE, GABRD, B3GALT6, SKI, PRDM16	Previously identified NDD phenotype/clinical symptom	137	0	0	0.0313365	0.103448
HP:0001671	Abnormal cardiac septum morphology	dosage	1	0.0403181	58	3	(3/58)	0.00261392	KCNAB2, RERE, PRDM16	Previously identified NDD phenotype/clinical symptom	40	0	0	0.0206897	0.0517241
HP:0001679	Abnormal aortic morphology	all	1	0.491058	28	3	(3/28)	0.0291786	MAD2L2, GATA4, PALB2		81	0	0	0.0432099	0.107143
HP:0001680	Coarctation of aorta	dosage	1	0.202841	72	2	(2/72)	0.0456435	GATA4, SRCAP		49	2	0.01	0.0170068	0.0277778
HP:0001734	Annular pancreas	all	0.0270365	0.00524218	15	5	(5/15)	1.95917e-05	KCNAB2, RERE, GABRD, SKI, PRDM16		49	0	0	0.0734694	0.333333
HP:0001734	Annular pancreas	dosage	0.0328987	0.00490834	15	3	(3/15)	4.46387e-05	KCNAB2, RERE, PRDM16		14	0	0	0.0666667	0.2
HP:0001743	Abnormality of the spleen	all	0.391963	0.030151	25	5	(5/25)	0.000284031	KCNAB2, RERE, GABRD, SKI, PRDM16		82	0	0	0.0507317	0.2
HP:0001743	Abnormality of the spleen	dosage	0.160702	0.00892791	25	3	(3/25)	0.000218049	KCNAB2, RERE, PRDM16		15	0	0	0.0426667	0.12
HP:0001773	Short foot	dosage	1	0.129711	119	3	(3/119)	0.0188772	KCNAB2, RERE, PRDM16	Previously identified NDD phenotype/clinical symptom	91	0	0	0.011266	0.0252101
HP:0001824	Weight loss	dosage	1	0.125968	209	4	(4/209)	0.0173342	BMPR1A, GATA4, SCNN1G, KIF1B		113	0	0	0.00740992	0.0191388
HP:0001829	Foot polydactyly	all	1	0.148442	61	6	(6/61)	0.00344213	KCNAB2, RERE, CEP104, GABRD, SKI, PRDM16		155	0	0	0.0327869	0.0983607
HP:0001829	Foot polydactyly	dosage	1	0.0436119	61	3	(3/61)	0.00301792	KCNAB2, RERE, PRDM16		44	0	0	0.0178838	0.0491803
HP:0001896	Reticulocytopenia	dosage	1	0.0447733	18	2	(2/18)	0.00321979	RPL35A, RPS24		8	0	0	0.0555556	0.111111
HP:0001962	Palpitations	dosage	1	0.202841	68	2	(2/68)	0.0411724	GATA4, KIF1B		52	1	0.005	0.0180995	0.0294118
HP:0001972	Macrocytic anemia	dosage	0.441937	0.0157835	35	3	(3/35)	0.000599643	OPA1, RPL35A, RPS24		21	0	0	0.029932	0.0857143
HP:0002003	Large forehead	dosage	1	0.0423162	17	2	(2/17)	0.00287084	BMPR1A, CAMTA1	Previously identified NDD phenotype/clinical symptom	12	0	0	0.0588235	0.117647
HP:0002007	Frontal bossing	dosage	1	0.126999	320	5	(5/320)	0.0179211	KCNAB2, RERE, BMPR1A, MTOR, PRDM16	Previously identified NDD phenotype/clinical symptom	163	0	0	0.00580905	0.015625
HP:0002015	Dysphagia	dosage	1	0.0459664	311	6	(6/311)	0.00358124	KCNAB2, RERE, FUS, OPA1, PRDM16, TARDBP	Previously identified NDD phenotype/clinical symptom	145	1	0.005	0.00640869	0.0192926
HP:0002017	Nausea and vomiting	dosage	1	0.0940545	182	4	(4/182)	0.01092	BMPR1A, FUS, MYH11, TARDBP	Previously identified NDD phenotype/clinical symptom	98	1	0.005	0.00829782	0.021978
HP:0002018	Nausea	dosage	1	0.174106	61	2	(2/61)	0.0337818	PARK7, KIF1B	Previously identified NDD phenotype/clinical symptom	53	3	0.015	0.0204145	0.0327869
HP:0002019	Constipation	dosage	0.0343584	0.00490834	274	8	(8/274)	4.66192e-05	KCNAB2, RERE, BMPR1A, SRCAP, PARK7, SCNN1G, PRDM16, CAMTA1	Previously identified NDD phenotype/clinical symptom	123	0	0	0.00664649	0.0291971
HP:0002020	Gastroesophageal reflux	dosage	1	0.202841	286	4	(4/286)	0.0467469	KCNAB2, RERE, PRDM16, CAMTA1	Previously identified NDD phenotype/clinical symptom	138	2	0.01	0.00666363	0.013986
HP:0002021	Pyloric stenosis	all	1	0.133341	120	9	(9/120)	0.00251223	KCNAB2, RERE, PEX11B, SH2B1, GABRD, PEX10, PEX14, SKI, PRDM16	Previously identified NDD phenotype/clinical symptom	190	0	0	0.0247368	0.075
HP:0002021	Pyloric stenosis	dosage	1	0.0403181	120	4	(4/120)	0.00252928	KCNAB2, RERE, PEX14, PRDM16	Previously identified NDD phenotype/clinical symptom	87	0	0	0.0108238	0.0333333
HP:0002024	Malabsorption	dosage	1	0.202841	169	3	(3/169)	0.0461079	BMPR1A, SRCAP, PEX14	Previously identified NDD phenotype/clinical symptom	98	2	0.01	0.00887574	0.0177515
HP:0002076	Migraine	all	1	0.609543	138	7	(7/138)	0.0499118	PEX11B, BMPR1A, SH2B1, OPA1, PRRT2, RPL35A, RPS24		188	2	0.01	0.0196963	0.0507246
HP:0002076	Migraine	dosage	1	0.0498299	138	4	(4/138)	0.00417602	BMPR1A, OPA1, RPL35A, RPS24		76	0	0	0.00943936	0.0289855
HP:0002094	Dyspnea	all	1	0.517404	125	7	(7/125)	0.0318541	ANXA11, FUS, NPPA, PRRT2, SCNN1B, SCNN1G, TARDBP	Previously identified NDD phenotype/clinical symptom	188	2	0.01	0.0235319	0.056
HP:0002094	Dyspnea	dosage	1	0.136405	125	3	(3/125)	0.0214695	FUS, SCNN1G, TARDBP	Previously identified NDD phenotype/clinical symptom	81	2	0.01	0.0106667	0.024
HP:0002105	Hemoptysis	dosage	1	0.163624	56	2	(2/56)	0.0288618	MYH11, SCNN1G		45	0	0	0.0210317	0.0357143
HP:0002110	Bronchiectasis	all	1	0.428782	114	7	(7/114)	0.020507	SFTPA2, CD19, IL21R, PIK3CD, SCNN1B, SCNN1G, SFTPA1		186	0	0	0.0237691	0.0614035
HP:0002120	Cerebral cortical atrophy	dosage	1	0.168104	249	4	(4/249)	0.030477	KCNAB2, RERE, PRDM16, CAMTA1	Previously identified NDD phenotype/clinical symptom	130	1	0.005	0.00624035	0.0160643
HP:0002126	Polymicrogyria	all	1	0.428782	167	9	(9/167)	0.0201763	PEX11B, SLC45A1, CEP104, MTOR, GNB1, POLR3A, PEX10, PEX14, TUFM	Previously identified NDD phenotype/clinical symptom	196	1	0.005	0.0242271	0.0538922
HP:0002126	Polymicrogyria	dosage	1	0.202841	167	3	(3/167)	0.0447769	MTOR, GNB1, PEX14	Previously identified NDD phenotype/clinical symptom	121	0	0	0.0085119	0.0179641
HP:0002127	Abnormal upper motor neuron morphology	all	1	0.304519	20	3	(3/20)	0.0116953	FUS, POLR3A, TARDBP		72	0	0	0.0611111	0.15
HP:0002127	Abnormal upper motor neuron morphology	dosage	1	0.0488135	20	2	(2/20)	0.00397396	FUS, TARDBP		17	0	0	0.05	0.1
HP:0002145	Frontotemporal dementia	dosage	1	0.0498299	21	2	(2/21)	0.00437882	FUS, TARDBP		17	0	0	0.0532213	0.0952381
HP:0002171	Gliosis	dosage	1	0.202841	70	2	(2/70)	0.0433862	FUS, TARDBP		55	0	0	0.0153247	0.0285714
HP:0002174	Postural tremor	all	1	0.150822	43	5	(5/43)	0.00360662	MFN2, FUS, POLR3A, PARK7, TMEM240		107	0	0	0.0304282	0.116279
HP:0002174	Postural tremor	dosage	1	0.125968	43	2	(2/43)	0.0176048	FUS, PARK7		24	0	0	0.0251938	0.0465116
HP:0002176	Spinal cord compression	all	1	0.216098	16	3	(3/16)	0.00616919	MINPP1, B3GALT6, KIF1B		53	0	0	0.0742925	0.1875
HP:0002179	Opisthotonus	all	1	0.585132	33	3	(3/33)	0.0445209	OPA1, NDE1, TUFM		100	0	0	0.0409091	0.0909091
HP:0002180	Neurodegeneration	dosage	1	0.199598	67	2	(2/67)	0.0400822	FUS, TARDBP	Previously identified NDD phenotype/clinical symptom	58	0	0	0.0172414	0.0298507
HP:0002186	Apraxia	dosage	1	0.163624	56	2	(2/56)	0.0288618	FUS, TARDBP		48	0	0	0.0197173	0.0357143
HP:0002230	Generalized hirsutism	all	1	0.265221	97	7	(7/97)	0.00903289	KCNAB2, RERE, GABRD, SRCAP, ARMC5, SKI, PRDM16		183	2	0.01	0.026083	0.0721649
HP:0002230	Generalized hirsutism	dosage	0.853724	0.024778	97	4	(4/97)	0.00115838	KCNAB2, RERE, SRCAP, PRDM16		70	0	0	0.0136966	0.0412371
HP:0002242	Abnormal intestine morphology	all	0.0966594	0.0138085	19	5	(5/19)	7.00431e-05	KCNAB2, RERE, GABRD, SKI, PRDM16	Previously identified NDD phenotype/clinical symptom	56	0	0	0.0601504	0.263158
HP:0002242	Abnormal intestine morphology	dosage	0.0691096	0.00786146	19	3	(3/19)	9.37716e-05	KCNAB2, RERE, PRDM16	Previously identified NDD phenotype/clinical symptom	16	0	0	0.0559211	0.157895
HP:0002243	Protein-losing enteropathy	dosage	1	0.202841	10	1	(1/10)	0.046295	BMPR1A		8	0	0	0.1	0.1
HP:0002269	Abnormality of neuronal migration	all	1	0.459133	67	5	(5/67)	0.0226741	PEX11B, PCYT1A, PEX10, PEX14, NMNAT1	Previously identified NDD phenotype/clinical symptom	156	2	0.01	0.0297551	0.0746269
HP:0002273	Tetraparesis	dosage	1	0.0898766	32	2	(2/32)	0.00999984	FUS, TARDBP		22	0	0	0.0326705	0.0625
HP:0002283	Global brain atrophy	dosage	1	0.14061	49	2	(2/49)	0.0225128	FUS, TARDBP		51	0	0	0.0228091	0.0408163
HP:0002300	Mutism	dosage	1	0.125343	42	2	(2/42)	0.0168372	FUS, TARDBP	Previously identified NDD phenotype/clinical symptom	21	0	0	0.0249433	0.047619
HP:0002314	Degeneration of the lateral corticospinal tracts	dosage	1	0.0498299	21	2	(2/21)	0.00437882	FUS, TARDBP		17	0	0	0.0504202	0.0952381
HP:0002326	Transient ischemic attack	dosage	1	0.129711	45	2	(2/45)	0.0191839	GATA4, MYH11		41	0	0	0.0238482	0.0444444
HP:0002353	EEG abnormality	all	1	0.0865629	231	14	(14/231)	0.00150544	KCNAB2, RERE, PEX11B, SH2B1, CLN8, GABRD, GNB1, KCNMA1, MTHFR, PEX10, PEX14, PRRT2, SKI, PRDM16	Previously identified NDD phenotype/clinical symptom	200	0	0	0.0211688	0.0606061
HP:0002353	EEG abnormality	dosage	0.0830391	0.00786146	231	7	(7/231)	0.000112672	KCNAB2, RERE, CLN8, GNB1, KCNMA1, PEX14, PRDM16	Previously identified NDD phenotype/clinical symptom	127	0	0	0.0066469	0.030303
HP:0002366	Abnormal lower motor neuron morphology	all	1	0.396238	23	3	(3/23)	0.0172278	PLEKHG5, FUS, TARDBP		87	0	0	0.0514743	0.130435
HP:0002366	Abnormal lower motor neuron morphology	dosage	1	0.0568268	23	2	(2/23)	0.00524318	FUS, TARDBP		17	0	0	0.0434783	0.0869565
HP:0002380	Fasciculations	dosage	1	0.168104	58	2	(2/58)	0.0307925	FUS, TARDBP		52	1	0.005	0.0195623	0.0344828
HP:0002384	Focal impaired awareness seizure	all	1	0.159311	44	5	(5/44)	0.00398991	CLN8, MTOR, GABRD, GNB1, STX1B		122	0	0	0.033532	0.113636
HP:0002384	Focal impaired awareness seizure	dosage	0.867231	0.024778	44	3	(3/44)	0.0011767	CLN8, MTOR, GNB1		43	0	0	0.0243129	0.0681818
HP:0002385	Paraparesis	dosage	1	0.0459664	19	2	(2/19)	0.00358756	FUS, TARDBP		14	0	0	0.0526316	0.105263
HP:0002403	Positive Romberg sign	all	1	0.491058	11	2	(2/11)	0.0276164	MFN2, POLR3A		37	0	0	0.0933661	0.181818
HP:0002442	Dyscalculia	dosage	1	0.0447733	18	2	(2/18)	0.00321979	FUS, TARDBP		15	0	0	0.0555556	0.111111
HP:0002460	Distal muscle weakness	dosage	1	0.129769	121	3	(3/121)	0.0197207	FUS, KIF1B, TARDBP	Previously identified NDD phenotype/clinical symptom	92	0	0	0.0102407	0.0247934
HP:0002465	Poor speech	dosage	1	0.0459664	216	5	(5/216)	0.00361744	KCNAB2, RERE, GATA4, KCNMA1, PRDM16	Previously identified NDD phenotype/clinical symptom	133	0	0	0.00741437	0.0231481
HP:0002474	Expressive language delay	dosage	1	0.0403181	16	2	(2/16)	0.00254089	SRCAP, GNB1	Previously identified NDD phenotype/clinical symptom	11	0	0	0.0625	0.125
HP:0002488	Acute leukemia	dosage	1	0.136437	48	2	(2/48)	0.0216596	RPL35A, RPS24		34	0	0	0.0232843	0.0416667
HP:0002591	Polyphagia	all	0.170414	0.0170414	47	7	(7/47)	0.000123488	KCNAB2, RERE, SH2B1, GABRD, SKI, SLC5A2, PRDM16		124	0	0	0.0317433	0.148936
HP:0002591	Polyphagia	dosage	1	0.0269481	47	3	(3/47)	0.00142602	KCNAB2, RERE, PRDM16		40	0	0	0.0228723	0.0638298
HP:0002608	Celiac disease	all	1	0.609543	15	2	(2/15)	0.0494959	SRCAP, MMEL1		55	2	0.01	0.0775758	0.133333
HP:0002720	Decreased circulating IgA level	all	1	0.585132	33	3	(3/33)	0.0445209	CD19, RNF168, MTOR		107	0	0	0.0402152	0.0909091
HP:0002721	Immunodeficiency	all	1	0.237495	167	10	(10/167)	0.0074002	CD19, ISG15, IL21R, RNF168, LAT, CORO1A, PIK3CD, TFRC, TNFRSF1B, TNFRSF4	Previously identified NDD phenotype/clinical symptom	199	0	0	0.0217555	0.0598802
HP:0002900	Hypokalemia	dosage	1	0.1665	57	2	(2/57)	0.0298208	BMPR1A, SCNN1G	Previously identified NDD phenotype/clinical symptom	49	0	0	0.0196921	0.0350877
HP:0003006	Neuroblastoma	all	0.00196804	0.00196804	35	8	(8/35)	1.42612e-06	KCNAB2, RERE, BMPR1A, GABRD, PALB2, SKI, PRDM16, KIF1B		94	0	0	0.0392097	0.228571
HP:0003006	Neuroblastoma	dosage	0.00045213	0.00045213	35	5	(5/35)	6.13473e-07	KCNAB2, RERE, BMPR1A, PRDM16, KIF1B		17	0	0	0.0285714	0.142857
HP:0003066	Limited knee extension	all	1	0.585132	14	2	(2/14)	0.0435768	GABRD, STX1B		43	1	0.005	0.0830565	0.142857
HP:0003083	Dislocated radial head	all	1	0.491058	27	3	(3/27)	0.0265145	KIF22, B3GALT6, SKI		91	0	0	0.049654	0.111111
HP:0003196	Short nose	dosage	1	0.193486	268	4	(4/268)	0.0383298	MTOR, GATA4, RPL35A, RPS24	Previously identified NDD phenotype/clinical symptom	149	0	0	0.00678654	0.0149254
HP:0003198	Myopathy	dosage	1	0.142265	228	4	(4/228)	0.0230149	KCNAB2, RERE, OPA1, PRDM16	Previously identified NDD phenotype/clinical symptom	128	0	0	0.00644189	0.0175439
HP:0003323	Progressive muscle weakness	all	1	0.283212	36	4	(4/36)	0.0106718	PEX11B, LDB3, PEX10, PEX14	Previously identified NDD phenotype/clinical symptom	119	0	0	0.0387488	0.111111
HP:0003383	Onion bulb formation	all	1	0.491058	28	3	(3/28)	0.0291786	ARHGEF10, MFN2, KIF1B		93	0	0	0.0460829	0.107143
HP:0003394	Muscle spasm	dosage	1	0.148169	132	3	(3/132)	0.0247283	FUS, PARK7, TARDBP		75	1	0.005	0.010404	0.0227273
HP:0003416	Spinal canal stenosis	all	0.258306	0.0234824	23	5	(5/23)	0.000187179	KCNAB2, RERE, GABRD, SKI, PRDM16	Previously identified NDD phenotype/clinical symptom	76	0	0	0.0503432	0.217391
HP:0003416	Spinal canal stenosis	dosage	0.124591	0.00889933	23	3	(3/23)	0.000169051	KCNAB2, RERE, PRDM16	Previously identified NDD phenotype/clinical symptom	17	0	0	0.0434783	0.130435
HP:0003470	Paralysis	dosage	1	0.1665	57	2	(2/57)	0.0298208	FUS, TARDBP		41	0	0	0.0205392	0.0350877
HP:0003593	Infantile onset	dosage	1	0.129711	444	6	(6/444)	0.0187476	RERE, MTOR, GNB1, KCNMA1, RPL35A, SCNN1G		176	1	0.005	0.00555385	0.0135135
HP:0003677	Slow progression	dosage	1	0.202841	166	3	(3/166)	0.0441187	CLN8, PARK7, KIF1B		107	2	0.01	0.0082761	0.0180723
HP:0003700	Generalized amyotrophy	dosage	1	0.160732	55	2	(2/55)	0.0279154	FUS, TARDBP		45	0	0	0.0193939	0.0363636
HP:0003701	Proximal muscle weakness	dosage	1	0.129594	118	3	(3/118)	0.0184632	FUS, OPA1, TARDBP	Previously identified NDD phenotype/clinical symptom	80	1	0.005	0.0116525	0.0254237
HP:0004209	Clinodactyly of the 5th finger	dosage	1	0.0895919	275	5	(5/275)	0.0098466	KCNAB2, RERE, GATA4, SRCAP, PRDM16	Previously identified NDD phenotype/clinical symptom	134	0	0	0.00610583	0.0181818
HP:0004326	Cachexia	dosage	1	0.170909	59	2	(2/59)	0.0317767	BMPR1A, SCNN1G	Previously identified NDD phenotype/clinical symptom	63	3	0.015	0.0196395	0.0338983
HP:0004374	Hemiplegia/hemiparesis	all	1	0.077443	109	9	(9/109)	0.00129072	KCNAB2, RERE, BMPR1A, GABRD, PCYT1A, PRRT2, SKI, PRDM16, NMNAT1	Previously identified NDD phenotype/clinical symptom	177	0	0	0.0232209	0.0825688
HP:0004374	Hemiplegia/hemiparesis	dosage	1	0.0312641	109	4	(4/109)	0.00178167	KCNAB2, RERE, BMPR1A, PRDM16	Previously identified NDD phenotype/clinical symptom	75	0	0	0.0107645	0.0366972
HP:0004378	Abnormality of the anus	all	0.0270365	0.00524218	15	5	(5/15)	1.95917e-05	KCNAB2, RERE, GABRD, SKI, PRDM16		33	0	0	0.0747475	0.333333
HP:0004378	Abnormality of the anus	dosage	0.0328987	0.00490834	15	3	(3/15)	4.46387e-05	KCNAB2, RERE, PRDM16		3	0	0	0.0666667	0.2
HP:0004684	Talipes valgus	all	1	0.585132	14	2	(2/14)	0.0435768	GABRD, STX1B		47	0	0	0.0775076	0.142857
HP:0005113	Aortic arch aneurysm	all	0.162549	0.0170414	21	5	(5/21)	0.000117789	KCNAB2, RERE, GABRD, SKI, PRDM16		64	0	0	0.0572917	0.238095
HP:0005113	Aortic arch aneurysm	dosage	0.0942089	0.00786146	21	3	(3/21)	0.000127828	KCNAB2, RERE, PRDM16		16	0	0	0.047619	0.142857
HP:0005162	Left ventricular dysfunction	dosage	1	0.168104	58	2	(2/58)	0.0307925	MYH11, PRDM16		39	1	0.005	0.0194518	0.0344828
HP:0005280	Depressed nasal bridge	dosage	1	0.12366	430	6	(6/430)	0.0162755	KCNAB2, RERE, BMPR1A, MTOR, PEX14, PRDM16	Previously identified NDD phenotype/clinical symptom	177	0	0	0.00522927	0.0139535
HP:0005425	Recurrent sinopulmonary infections	all	1	0.609543	15	2	(2/15)	0.0494959	PIK3CD, TFRC	Previously identified NDD phenotype/clinical symptom	55	0	0	0.0812121	0.133333
HP:0005425	Recurrent sinopulmonary infections	dosage	1	0.0382233	15	2	(2/15)	0.00223012	PIK3CD, TFRC	Previously identified NDD phenotype/clinical symptom	19	0	0	0.0666667	0.133333
HP:0005815	Supernumerary ribs	all	1	0.585132	14	2	(2/14)	0.0435768	SKI, TBX6		43	0	0	0.0847176	0.142857
HP:0006254	Elevated alpha-fetoprotein	all	1	0.585132	14	2	(2/14)	0.0435768	RNF168, MAD2L2		54	1	0.005	0.0873016	0.142857
HP:0006824	Cranial nerve paralysis	all	1	0.13493	78	7	(7/78)	0.0027377	KCNAB2, RERE, MAD2L2, GABRD, PALB2, SKI, PRDM16	Previously identified NDD phenotype/clinical symptom	163	0	0	0.0251691	0.0897436
HP:0006824	Cranial nerve paralysis	dosage	1	0.0634025	78	3	(3/78)	0.00602195	KCNAB2, RERE, PRDM16	Previously identified NDD phenotype/clinical symptom	47	0	0	0.01473	0.0384615
HP:0006958	Abnormal auditory evoked potentials	dosage	1	0.202841	10	1	(1/10)	0.046295	OPA1		8	1	0.005	0.1125	0.1
HP:0007058	Generalized cerebral atrophy/hypoplasia	all	1	0.147988	13	3	(3/13)	0.00332438	GABRD, SRCAP, STX1B		39	0	0	0.0788955	0.230769
HP:0007256	Abnormal pyramidal sign	dosage	1	0.156196	136	3	(3/136)	0.0267038	BMPR1A, FUS, CAMTA1	Previously identified NDD phenotype/clinical symptom	85	1	0.005	0.0101211	0.0220588
HP:0007354	Amyotrophic lateral sclerosis	dosage	1	0.134601	47	2	(2/47)	0.0208203	FUS, TARDBP		38	0	0	0.0240761	0.0425532
HP:0008066	Abnormal blistering of the skin	all	1	0.553159	76	5	(5/76)	0.0364764	KCNAB2, RERE, GABRD, SKI, PRDM16	Previously identified NDD phenotype/clinical symptom	161	1	0.005	0.0254168	0.0657895
HP:0008066	Abnormal blistering of the skin	dosage	1	0.0598417	76	3	(3/76)	0.00560255	KCNAB2, RERE, PRDM16	Previously identified NDD phenotype/clinical symptom	50	0	0	0.0147368	0.0394737
HP:0008167	Very long chain fatty acid accumulation	all	1	0.159311	14	3	(3/14)	0.00415593	PEX11B, PEX10, PEX14	Previously identified NDD phenotype/clinical symptom	56	0	0	0.0765306	0.214286
HP:0008207	Primary adrenal insufficiency	all	1	0.279291	19	3	(3/19)	0.0101192	PEX11B, PEX10, PEX14		68	0	0	0.0619195	0.157895
HP:0008322	Abnormal mitochondrial morphology	all	1	0.517404	12	2	(2/12)	0.032619	FUS, TARDBP		39	0	0	0.0961538	0.166667
HP:0008322	Abnormal mitochondrial morphology	dosage	1	0.0269481	12	2	(2/12)	0.00141479	FUS, TARDBP		6	0	0	0.0833333	0.166667
HP:0008499	High hypermetropia	all	1	0.0682364	48	6	(6/48)	0.000988933	KCNAB2, RERE, GABRD, PCYT1A, SKI, PRDM16		117	0	0	0.0315171	0.125
HP:0008499	High hypermetropia	dosage	1	0.0272495	48	3	(3/48)	0.00151592	KCNAB2, RERE, PRDM16		33	0	0	0.0233586	0.0625
HP:0008551	Microtia	dosage	1	0.105357	103	3	(3/103)	0.0128659	KCNAB2, RERE, PRDM16	Previously identified NDD phenotype/clinical symptom	79	0	0	0.0119209	0.0291262
HP:0008572	External ear malformation	all	1	0.345284	82	6	(6/82)	0.0142617	PEX11B, MAD2L2, GATA4, PEX10, PEX14, PALB2	Previously identified NDD phenotype/clinical symptom	157	1	0.005	0.0247786	0.0731707
HP:0008619	Bilateral sensorineural hearing impairment	dosage	1	0.202841	70	2	(2/70)	0.0433862	FUS, TARDBP	Previously identified NDD phenotype/clinical symptom	53	1	0.005	0.0161725	0.0285714
HP:0008665	Clitoral hypertrophy	dosage	1	0.171303	60	2	(2/60)	0.0327731	GATA4, PEX14	Previously identified NDD phenotype/clinical symptom	43	0	0	0.0193798	0.0333333
HP:0008736	Hypoplasia of penis	dosage	1	0.149535	235	4	(4/235)	0.025362	KCNAB2, RERE, SRCAP, PRDM16	Previously identified NDD phenotype/clinical symptom	139	1	0.005	0.00679627	0.0170213
HP:0008770	Obsessive-compulsive trait	all	1	0.330324	21	3	(3/21)	0.0134044	SLC45A1, GABRD, STX1B		64	0	0	0.0558036	0.142857
HP:0008872	Feeding difficulties in infancy	all	1	0.491058	298	13	(13/298)	0.0293445	KCNAB2, RERE, PEX11B, CEP104, GABRD, SRCAP, OPA1, PEX10, PEX14, SCNN1B, SCNN1G, SKI, PRDM16	Previously identified NDD phenotype/clinical symptom	200	5	0.025	0.0243624	0.0436242
HP:0008872	Feeding difficulties in infancy	dosage	0.390661	0.0144689	298	7	(7/298)	0.000530069	KCNAB2, RERE, SRCAP, OPA1, PEX14, SCNN1G, PRDM16	Previously identified NDD phenotype/clinical symptom	143	0	0	0.00640635	0.0234899
HP:0009836	Broad distal phalanx of finger	all	1	0.459133	10	2	(2/10)	0.0229567	KIF22, B3GALT6	Previously identified NDD phenotype/clinical symptom	26	0	0	0.103846	0.2
HP:0009891	Underdeveloped supraorbital ridges	all	1	0.553159	52	4	(4/52)	0.0363868	PEX11B, GATA4, PEX10, PEX14	Previously identified NDD phenotype/clinical symptom	137	1	0.005	0.0320045	0.0769231
HP:0009891	Underdeveloped supraorbital ridges	dosage	1	0.149505	52	2	(2/52)	0.0251542	GATA4, PEX14	Previously identified NDD phenotype/clinical symptom	40	0	0	0.0201923	0.0384615
HP:0010301	Spinal dysraphism	all	1	0.517404	12	2	(2/12)	0.032619	KIF22, MTHFR	Previously identified NDD phenotype/clinical symptom	43	0	0	0.0852713	0.166667
HP:0010571	Elevated levels of phytanic acid	all	1	0.185313	15	3	(3/15)	0.00510282	PEX11B, PEX10, PEX14	Previously identified NDD phenotype/clinical symptom	58	0	0	0.0712644	0.2
HP:0010655	Epiphyseal stippling	all	1	0.491058	28	3	(3/28)	0.0291786	PEX11B, PEX10, PEX14	Previously identified NDD phenotype/clinical symptom	101	0	0	0.0473833	0.107143
HP:0011166	Focal myoclonic seizure	dosage	1	0.202841	10	1	(1/10)	0.046295	CAMTA1		8	0	0	0.1	0.1
HP:0011228	Horizontal eyebrow	all	0.0120596	0.00524218	13	5	(5/13)	8.73881e-06	KCNAB2, RERE, GABRD, SKI, PRDM16	Previously identified NDD phenotype/clinical symptom	48	0	0	0.0849359	0.384615
HP:0011228	Horizontal eyebrow	dosage	0.0208215	0.00490834	13	3	(3/13)	2.82517e-05	KCNAB2, RERE, PRDM16	Previously identified NDD phenotype/clinical symptom	6	0	0	0.0769231	0.230769
HP:0011229	Broad eyebrow	all	1	0.517404	12	2	(2/12)	0.032619	RERE, POLR3A	Previously identified NDD phenotype/clinical symptom	38	0	0	0.0877193	0.166667
HP:0011304	Broad thumb	dosage	1	0.0459664	64	3	(3/64)	0.0034583	BMPR1A, GATA4, SRCAP	Previously identified NDD phenotype/clinical symptom	51	0	0	0.0199142	0.046875
HP:0011675	Arrhythmia	all	1	0.551736	156	8	(8/156)	0.035583	PEX11B, PEX10, PEX14, RPL35A, RPS24, SCNN1B, SCNN1G, PRDM16		193	0	0	0.0215225	0.0512821
HP:0011675	Arrhythmia	dosage	0.641686	0.0213895	156	5	(5/156)	0.000870673	PEX14, RPL35A, RPS24, SCNN1G, PRDM16		85	0	0	0.00882353	0.0320513
HP:0011800	Midface retrusion	dosage	1	0.157405	240	4	(4/240)	0.027124	KCNAB2, RERE, MTOR, PRDM16	Previously identified NDD phenotype/clinical symptom	134	0	0	0.00674751	0.0166667
HP:0012378	Fatigue	all	1	0.491058	325	14	(14/325)	0.0267502	ANXA11, BMPR1A, FUS, OPA1, PHKG2, MMEL1, PRRT2, ARMC5, RPL35A, RPS24, SCNN1B, SCNN1G, KIF1B, TARDBP	Previously identified NDD phenotype/clinical symptom	200	3	0.015	0.0230769	0.0430769
HP:0012378	Fatigue	dosage	0.112529	0.00865608	325	8	(8/325)	0.000152685	BMPR1A, FUS, OPA1, RPL35A, RPS24, SCNN1G, KIF1B, TARDBP	Previously identified NDD phenotype/clinical symptom	152	0	0	0.00566802	0.0246154
HP:0012452	Restless legs	all	1	0.585132	14	2	(2/14)	0.0435768	MFN2, PARK7		62	1	0.005	0.0806452	0.142857
HP:0012531	Pain	dosage	1	0.182141	63	2	(2/63)	0.0358351	FUS, TARDBP		44	0	0	0.0180375	0.031746
HP:0012733	Macule	all	0.952105	0.0528947	30	5	(5/30)	0.000689931	KCNAB2, RERE, GABRD, SKI, PRDM16	Previously identified NDD phenotype/clinical symptom	93	0	0	0.0437276	0.166667
HP:0012733	Macule	dosage	0.278866	0.0121246	30	3	(3/30)	0.000378379	KCNAB2, RERE, PRDM16	Previously identified NDD phenotype/clinical symptom	20	0	0	0.0333333	0.1
HP:0012736	Profound global developmental delay	all	0.435524	0.0311088	39	6	(6/39)	0.000315597	PEX11B, COG7, OPA1, PEX10, PEX14, NDE1	Previously identified NDD phenotype/clinical symptom	114	0	0	0.0348628	0.153846
HP:0012736	Profound global developmental delay	dosage	1	0.115888	39	2	(2/39)	0.0146235	OPA1, PEX14	Previously identified NDD phenotype/clinical symptom	29	0	0	0.0282935	0.0512821
HP:0025175	Honeycomb lung	all	1	0.585132	14	2	(2/14)	0.0435768	SFTPA2, SFTPA1		52	0	0	0.0782967	0.142857
HP:0025179	Ground-glass opacification on pulmonary HRCT	all	1	0.585132	14	2	(2/14)	0.0435768	SFTPA2, SFTPA1		52	0	0	0.0782967	0.142857
HP:0025269	Panic attack	dosage	1	0.0995484	35	2	(2/35)	0.0118864	PARK7, KIF1B		34	0	0	0.0319328	0.0571429
HP:0025390	Reticular pattern on pulmonary HRCT	all	1	0.585132	14	2	(2/14)	0.0435768	SFTPA2, SFTPA1		52	0	0	0.0782967	0.142857
HP:0025401	Staring gaze	all	1	0.609543	15	2	(2/15)	0.0494959	PRRT2, AGRN		49	0	0	0.0789116	0.133333
HP:0025425	Laryngospasm	dosage	1	0.125968	43	2	(2/43)	0.0176048	FUS, TARDBP		30	0	0	0.0255814	0.0465116
HP:0030195	Fatigable weakness of swallowing muscles	dosage	1	0.115888	39	2	(2/39)	0.0146235	FUS, TARDBP		28	0	0	0.0283883	0.0512821
HP:0030196	Fatigable weakness of respiratory muscles	dosage	1	0.171303	60	2	(2/60)	0.0327731	FUS, TARDBP		51	0	0	0.0183007	0.0333333
HP:0030223	Perseveration	dosage	1	0.0423162	17	2	(2/17)	0.00287084	FUS, TARDBP		12	0	0	0.0637255	0.117647
HP:0030260	Microphallus	dosage	1	0.202841	10	1	(1/10)	0.046295	GATA4		6	0	0	0.1	0.1
HP:0030830	Crackles	all	1	0.0745448	20	4	(4/20)	0.0011884	SFTPA2, SCNN1B, SCNN1G, SFTPA1		71	0	0	0.0570423	0.2
HP:0100337	Bilateral cleft palate	dosage	1	0.202841	10	1	(1/10)	0.046295	DLG1		6	0	0	0.1	0.1
HP:0100490	Camptodactyly of finger	all	1	0.609543	165	8	(8/165)	0.0469119	KCNAB2, RERE, DVL1, GABRD, SRCAP, POLR3A, SKI, PRDM16	Previously identified NDD phenotype/clinical symptom	197	4	0.02	0.0246116	0.0484848
HP:0100490	Camptodactyly of finger	dosage	1	0.0785271	165	4	(4/165)	0.00780872	KCNAB2, RERE, SRCAP, PRDM16	Previously identified NDD phenotype/clinical symptom	113	0	0	0.00858139	0.0242424
HP:0100559	Lower limb asymmetry	all	0.319861	0.0266551	24	5	(5/24)	0.000231783	KCNAB2, RERE, GABRD, SKI, PRDM16	Previously identified NDD phenotype/clinical symptom	73	0	0	0.0519406	0.208333
HP:0100559	Lower limb asymmetry	dosage	0.141903	0.00892791	24	3	(3/24)	0.000192541	KCNAB2, RERE, PRDM16	Previously identified NDD phenotype/clinical symptom	12	0	0	0.0451389	0.125
HP:0100694	Tibial torsion	all	1	0.609543	15	2	(2/15)	0.0494959	GABRD, STX1B		51	0	0	0.0797386	0.133333
HP:0100716	Self-injurious behavior	all	1	0.585132	80	5	(5/80)	0.0439641	KCNAB2, RERE, GABRD, SKI, PRDM16	Previously identified NDD phenotype/clinical symptom	166	0	0	0.0276355	0.0625
HP:0100716	Self-injurious behavior	dosage	1	0.0670532	80	3	(3/80)	0.00645967	KCNAB2, RERE, PRDM16	Previously identified NDD phenotype/clinical symptom	64	0	0	0.0144531	0.0375
HP:0100749	Chest pain	dosage	1	0.0803766	88	3	(3/88)	0.00839755	MYH11, SCNN1G, KIF1B		76	1	0.005	0.0146531	0.0340909
HP:0100806	Sepsis	dosage	1	0.202841	72	2	(2/72)	0.0456435	MYH11, TFRC		55	0	0	0.0156566	0.0277778
HP:0200039	Pustule	all	1	0.330324	21	3	(3/21)	0.0134044	CTSB, SCNN1B, SCNN1G		72	0	0	0.0548942	0.142857
HP:0200114	Metabolic alkalosis	all	1	0.491058	11	2	(2/11)	0.0276164	SCNN1B, SCNN1G	Previously identified NDD phenotype/clinical symptom	44	0	0	0.0971074	0.181818
HP:0200117	Recurrent upper and lower respiratory tract infections	all	1	0.491058	11	2	(2/11)	0.0276164	SCNN1B, SCNN1G		32	0	0	0.0965909	0.181818
HP:0200153	Agenesis of lateral incisor	dosage	1	0.202841	10	1	(1/10)	0.046295	DLG1		4	0	0	0.1	0.1
HP:0410018	Recurrent ear infections	dosage	1	0.202841	10	1	(1/10)	0.046295	PIK3CD		15	0	0	0.1	0.1

## Sheet: Supp Table 9
syndrome_name	associated_hpo_term_id	associated_hpo_term_name	frequency_in_syndrome
2q37 microdeletion syndrome	HP:0000311	Round face	(99-80%)
2q37 microdeletion syndrome	HP:0001252	Hypotonia	(99-80%)
2q37 microdeletion syndrome	HP:0001249	Intellectual disability	(99-80%)
2q37 microdeletion syndrome	HP:0001263	Global developmental delay	(99-80%)
2q37 microdeletion syndrome	HP:0011800	Midface retrusion	(99-80%)
X-linked Charcot-Marie-Tooth disease type 1	HP:0007149	Distal upper limb amyotrophy	(99-80%)
X-linked Charcot-Marie-Tooth disease type 1	HP:0001284	Areflexia	(99-80%)
X-linked Charcot-Marie-Tooth disease type 1	HP:0040129	Abnormal nerve conduction velocity	(99-80%)
X-linked Charcot-Marie-Tooth disease type 1	HP:0001761	Pes cavus	(99-80%)
X-linked Charcot-Marie-Tooth disease type 1	HP:0008944	Distal lower limb amyotrophy	(99-80%)
X-linked Charcot-Marie-Tooth disease type 1	HP:0000763	Sensory neuropathy	(99-80%)
X-linked Charcot-Marie-Tooth disease type 4	HP:0000763	Sensory neuropathy	(99-80%)
X-linked Charcot-Marie-Tooth disease type 4	HP:0002460	Distal muscle weakness	(99-80%)
X-linked Charcot-Marie-Tooth disease type 4	HP:0000762	Decreased nerve conduction velocity	(99-80%)
X-linked Charcot-Marie-Tooth disease type 4	HP:0001284	Areflexia	(99-80%)
X-linked Charcot-Marie-Tooth disease type 4	HP:0001761	Pes cavus	(99-80%)
X-linked Charcot-Marie-Tooth disease type 4	HP:0007141	Sensorimotor neuropathy	(99-80%)
X-linked Charcot-Marie-Tooth disease type 4	HP:0003202	Skeletal muscle atrophy	(99-80%)
Vein of Galen aneurysmal malformation	HP:0100659	Abnormality of the cerebral vasculature	(99-80%)
Aniridia-cerebellar ataxia-intellectual disability syndrome	HP:0001263	Global developmental delay	(99-80%)
Aniridia-cerebellar ataxia-intellectual disability syndrome	HP:0000526	Aniridia	(99-80%)
Aniridia-cerebellar ataxia-intellectual disability syndrome	HP:0000298	Mask-like facies	(99-80%)
Aniridia-cerebellar ataxia-intellectual disability syndrome	HP:0001249	Intellectual disability	(99-80%)
Aniridia-cerebellar ataxia-intellectual disability syndrome	HP:0001251	Ataxia	(99-80%)
Bannayan-Riley-Ruvalcaba syndrome	HP:0200008	Intestinal polyposis	(99-80%)
Bannayan-Riley-Ruvalcaba syndrome	HP:0012032	Lipoma	(99-80%)
Bannayan-Riley-Ruvalcaba syndrome	HP:0100761	Visceral angiomatosis	(99-80%)
Bannayan-Riley-Ruvalcaba syndrome	HP:0100026	Arteriovenous malformation	(99-80%)
Bannayan-Riley-Ruvalcaba syndrome	HP:0100013	Neoplasm of the breast	(99-80%)
Bannayan-Riley-Ruvalcaba syndrome	HP:0003764	Nevus	(99-80%)
Bannayan-Riley-Ruvalcaba syndrome	HP:0000256	Macrocephaly	(99-80%)
Bannayan-Riley-Ruvalcaba syndrome	HP:0005306	Capillary hemangioma	(99-80%)
Bannayan-Riley-Ruvalcaba syndrome	HP:0007400	Irregular hyperpigmentation	(99-80%)
Bannayan-Riley-Ruvalcaba syndrome	HP:0004322	Short stature	(99-80%)
Bannayan-Riley-Ruvalcaba syndrome	HP:0004390	Hamartomatous polyposis	(99-80%)
Bannayan-Riley-Ruvalcaba syndrome	HP:0002250	Abnormal large intestine morphology	(99-80%)
Infantile-onset X-linked spinal muscular atrophy	HP:0003202	Skeletal muscle atrophy	(99-80%)
Infantile-onset X-linked spinal muscular atrophy	HP:0006802	Abnormal anterior horn cell morphology	(99-80%)
Infantile-onset X-linked spinal muscular atrophy	HP:0004303	Abnormal muscle fiber morphology	(99-80%)
Infantile-onset X-linked spinal muscular atrophy	HP:0003445	EMG: neuropathic changes	(99-80%)
Infantile-onset X-linked spinal muscular atrophy	HP:0002398	Degeneration of anterior horn cells	(99-80%)
Infantile-onset X-linked spinal muscular atrophy	HP:0002033	Poor suck	(99-80%)
Infantile-onset X-linked spinal muscular atrophy	HP:0001284	Areflexia	(99-80%)
Digitotalar dysmorphism	HP:0001181	Adducted thumb	(99-80%)
Digitotalar dysmorphism	HP:0010557	Overlapping fingers	(99-80%)
Sheldon-Hall syndrome	HP:0006501	Aplasia/Hypoplasia of the radius	(99-80%)
Sheldon-Hall syndrome	HP:0000465	Webbed neck	(99-80%)
Sheldon-Hall syndrome	HP:0001387	Joint stiffness	(99-80%)
Sheldon-Hall syndrome	HP:0002650	Scoliosis	(99-80%)
Sheldon-Hall syndrome	HP:0001181	Adducted thumb	(99-80%)
Sheldon-Hall syndrome	HP:0007598	Bilateral single transverse palmar creases	(99-80%)
Cerebellar ataxia-areflexia-pes cavus-optic atrophy-sensorineural hearing loss syndrome	HP:0000648	Optic atrophy	(99-80%)
Cerebellar ataxia-areflexia-pes cavus-optic atrophy-sensorineural hearing loss syndrome	HP:0001251	Ataxia	(99-80%)
Cerebellar ataxia-areflexia-pes cavus-optic atrophy-sensorineural hearing loss syndrome	HP:0001284	Areflexia	(99-80%)
Cerebellar ataxia-areflexia-pes cavus-optic atrophy-sensorineural hearing loss syndrome	HP:0001298	Encephalopathy	(99-80%)
Cerebellar ataxia-areflexia-pes cavus-optic atrophy-sensorineural hearing loss syndrome	HP:0000407	Sensorineural hearing impairment	(99-80%)
Cerebellar ataxia-areflexia-pes cavus-optic atrophy-sensorineural hearing loss syndrome	HP:0001324	Muscle weakness	(99-80%)
Lethal ataxia with deafness and optic atrophy	HP:0007377	Abnormality of somatosensory evoked potentials	(99-80%)
Lethal ataxia with deafness and optic atrophy	HP:0000648	Optic atrophy	(99-80%)
Lethal ataxia with deafness and optic atrophy	HP:0002300	Mutism	(99-80%)
Lethal ataxia with deafness and optic atrophy	HP:0000505	Visual impairment	(99-80%)
Lethal ataxia with deafness and optic atrophy	HP:0001324	Muscle weakness	(99-80%)
Lethal ataxia with deafness and optic atrophy	HP:0032169	Severe infection	(99-80%)
Lethal ataxia with deafness and optic atrophy	HP:0002788	Recurrent upper respiratory tract infections	(99-80%)
Lethal ataxia with deafness and optic atrophy	HP:0008527	Congenital sensorineural hearing impairment	(99-80%)
Lethal ataxia with deafness and optic atrophy	HP:0002719	Recurrent infections	(99-80%)
Lethal ataxia with deafness and optic atrophy	HP:0000618	Blindness	(99-80%)
Lethal ataxia with deafness and optic atrophy	HP:0003444	EMG: chronic denervation signs	(99-80%)
Lethal ataxia with deafness and optic atrophy	HP:0003431	Decreased motor nerve conduction velocity	(99-80%)
Lethal ataxia with deafness and optic atrophy	HP:0030272	Abnormal erythrocyte enzyme activity	(99-80%)
Lethal ataxia with deafness and optic atrophy	HP:0007258	Severe demyelination of the white matter	(99-80%)
Congenital intrauterine infection-like syndrome	HP:0000252	Microcephaly	(99-80%)
Congenital intrauterine infection-like syndrome	HP:0002514	Cerebral calcification	(99-80%)
Congenital intrauterine infection-like syndrome	HP:0001347	Hyperreflexia	(99-80%)
Congenital intrauterine infection-like syndrome	HP:0001250	Seizure	(99-80%)
Congenital intrauterine infection-like syndrome	HP:0001257	Spasticity	(99-80%)
Borjeson-Forssman-Lehmann syndrome	HP:0001182	Tapered finger	(99-80%)
Borjeson-Forssman-Lehmann syndrome	HP:0001249	Intellectual disability	(99-80%)
Borjeson-Forssman-Lehmann syndrome	HP:0000046	Small scrotum	(99-80%)
Borjeson-Forssman-Lehmann syndrome	HP:0000771	Gynecomastia	(99-80%)
Borjeson-Forssman-Lehmann syndrome	HP:0008070	Sparse hair	(99-80%)
Borjeson-Forssman-Lehmann syndrome	HP:0001836	Camptodactyly of toe	(99-80%)
Borjeson-Forssman-Lehmann syndrome	HP:0001769	Broad foot	(99-80%)
Borjeson-Forssman-Lehmann syndrome	HP:0008734	Decreased testicular size	(99-80%)
Borjeson-Forssman-Lehmann syndrome	HP:0009748	Large earlobe	(99-80%)
Borjeson-Forssman-Lehmann syndrome	HP:0001252	Hypotonia	(99-80%)
Borjeson-Forssman-Lehmann syndrome	HP:0001831	Short toe	(99-80%)
Borjeson-Forssman-Lehmann syndrome	HP:0008736	Hypoplasia of penis	(99-80%)
Borjeson-Forssman-Lehmann syndrome	HP:0000280	Coarse facial features	(99-80%)
Borjeson-Forssman-Lehmann syndrome	HP:0001956	Truncal obesity	(99-80%)
Borjeson-Forssman-Lehmann syndrome	HP:0000028	Cryptorchidism	(99-80%)
Borjeson-Forssman-Lehmann syndrome	HP:0000135	Hypogonadism	(99-80%)
Bowen-Conradi syndrome	HP:0008872	Feeding difficulties in infancy	(99-80%)
Bowen-Conradi syndrome	HP:0000340	Sloping forehead	(99-80%)
Bowen-Conradi syndrome	HP:0008850	Severe postnatal growth retardation	(99-80%)
Bowen-Conradi syndrome	HP:0011344	Severe global developmental delay	(99-80%)
Bowen-Conradi syndrome	HP:0001387	Joint stiffness	(99-80%)
Bowen-Conradi syndrome	HP:0004322	Short stature	(99-80%)
Bowen-Conradi syndrome	HP:0001522	Death in infancy	(99-80%)
Bowen-Conradi syndrome	HP:0000347	Micrognathia	(99-80%)
Bowen-Conradi syndrome	HP:0000252	Microcephaly	(99-80%)
Bowen-Conradi syndrome	HP:0000448	Prominent nose	(99-80%)
Branchioskeletogenital syndrome	HP:0000252	Microcephaly	(99-80%)
Branchioskeletogenital syndrome	HP:0000309	Abnormal midface morphology	(99-80%)
Branchioskeletogenital syndrome	HP:0000327	Hypoplasia of the maxilla	(99-80%)
Branchioskeletogenital syndrome	HP:0000307	Pointed chin	(99-80%)
Branchioskeletogenital syndrome	HP:0000470	Short neck	(99-80%)
Branchioskeletogenital syndrome	HP:0000664	Synophrys	(99-80%)
Branchioskeletogenital syndrome	HP:0000303	Mandibular prognathia	(99-80%)
Branchioskeletogenital syndrome	HP:0000520	Proptosis	(99-80%)
Branchioskeletogenital syndrome	HP:0002684	Thickened calvaria	(99-80%)
Branchioskeletogenital syndrome	HP:0010724	Advanced pneumatization of the mastoid process	(99-80%)
Branchioskeletogenital syndrome	HP:0012368	Flat face	(99-80%)
Branchioskeletogenital syndrome	HP:0000808	Penoscrotal hypospadias	(99-80%)
Branchioskeletogenital syndrome	HP:0000316	Hypertelorism	(99-80%)
Branchioskeletogenital syndrome	HP:0000607	Periorbital wrinkles	(99-80%)
Branchioskeletogenital syndrome	HP:0011072	Rootless teeth	(99-80%)
Branchioskeletogenital syndrome	HP:0000767	Pectus excavatum	(99-80%)
Branchioskeletogenital syndrome	HP:0000506	Telecanthus	(99-80%)
Branchioskeletogenital syndrome	HP:0000670	Carious teeth	(99-80%)
Branchioskeletogenital syndrome	HP:0002714	Downturned corners of mouth	(99-80%)
Branchioskeletogenital syndrome	HP:0000248	Brachycephaly	(99-80%)
Branchioskeletogenital syndrome	HP:0000455	Broad nasal tip	(99-80%)
Branchioskeletogenital syndrome	HP:0009748	Large earlobe	(99-80%)
Branchioskeletogenital syndrome	HP:0000486	Strabismus	(99-80%)
Branchioskeletogenital syndrome	HP:0002553	Highly arched eyebrow	(99-80%)
Branchioskeletogenital syndrome	HP:0010749	Blepharochalasis	(99-80%)
Branchioskeletogenital syndrome	HP:0005280	Depressed nasal bridge	(99-80%)
Branchioskeletogenital syndrome	HP:0002679	Abnormality of the sella turcica	(99-80%)
Branchioskeletogenital syndrome	HP:0009907	Attached earlobe	(99-80%)
Branchioskeletogenital syndrome	HP:0000193	Bifid uvula	(99-80%)
Branchioskeletogenital syndrome	HP:0000348	High forehead	(99-80%)
Branchioskeletogenital syndrome	HP:0010299	Abnormality of dentin	(99-80%)
Branchioskeletogenital syndrome	HP:0100334	Unilateral cleft palate	(99-80%)
Branchioskeletogenital syndrome	HP:0008516	Abnormality of the vertebral spinous processes	(99-80%)
Branchioskeletogenital syndrome	HP:0000176	Submucous cleft hard palate	(99-80%)
Branchioskeletogenital syndrome	HP:0000164	Abnormality of the dentition	(99-80%)
Branchioskeletogenital syndrome	HP:0000054	Micropenis	(99-80%)
Branchioskeletogenital syndrome	HP:0002342	Intellectual disability, moderate	(99-80%)
C syndrome	HP:0000212	Gingival overgrowth	(99-80%)
C syndrome	HP:0000343	Long philtrum	(99-80%)
C syndrome	HP:0000252	Microcephaly	(99-80%)
C syndrome	HP:0000218	High palate	(99-80%)
C syndrome	HP:0000319	Smooth philtrum	(99-80%)
C syndrome	HP:0000243	Trigonocephaly	(99-80%)
C syndrome	HP:0000028	Cryptorchidism	(99-80%)
C syndrome	HP:0005280	Depressed nasal bridge	(99-80%)
C syndrome	HP:0000463	Anteverted nares	(99-80%)
C syndrome	HP:0000286	Epicanthus	(99-80%)
C syndrome	HP:0001249	Intellectual disability	(99-80%)
C syndrome	HP:0004209	Clinodactyly of the 5th finger	(99-80%)
C syndrome	HP:0004422	Biparietal narrowing	(99-80%)
C syndrome	HP:0000582	Upslanted palpebral fissure	(99-80%)
C syndrome	HP:0000347	Micrognathia	(99-80%)
C syndrome	HP:0100720	Hypoplasia of the ear cartilage	(99-80%)
C syndrome	HP:0003196	Short nose	(99-80%)
C syndrome	HP:0000368	Low-set, posteriorly rotated ears	(99-80%)
C syndrome	HP:0010458	Female pseudohermaphroditism	(99-80%)
C syndrome	HP:0000470	Short neck	(99-80%)
Cardiofaciocutaneous syndrome	HP:0009891	Underdeveloped supraorbital ridges	(99-80%)
Cardiofaciocutaneous syndrome	HP:0030680	Abnormality of cardiovascular system morphology	(99-80%)
Cardiofaciocutaneous syndrome	HP:0008872	Feeding difficulties in infancy	(99-80%)
Cardiofaciocutaneous syndrome	HP:0001531	Failure to thrive in infancy	(99-80%)
Cardiofaciocutaneous syndrome	HP:0000958	Dry skin	(99-80%)
Cardiofaciocutaneous syndrome	HP:0001631	Atrial septal defect	(99-80%)
Cardiofaciocutaneous syndrome	HP:0001252	Hypotonia	(99-80%)
Cardiofaciocutaneous syndrome	HP:0001249	Intellectual disability	(99-80%)
Cardiofaciocutaneous syndrome	HP:0100840	Aplasia/Hypoplasia of the eyebrow	(99-80%)
Cardiofaciocutaneous syndrome	HP:0001263	Global developmental delay	(99-80%)
Cardiofaciocutaneous syndrome	HP:0002213	Fine hair	(99-80%)
Cardiofaciocutaneous syndrome	HP:0002299	Brittle hair	(99-80%)
Cardiofaciocutaneous syndrome	HP:0000982	Palmoplantar keratoderma	(99-80%)
Cardiofaciocutaneous syndrome	HP:0002167	Neurological speech impairment	(99-80%)
Cardiofaciocutaneous syndrome	HP:0000276	Long face	(99-80%)
Cardiofaciocutaneous syndrome	HP:0000637	Long palpebral fissure	(99-80%)
Cardiofaciocutaneous syndrome	HP:0004322	Short stature	(99-80%)
Cardiofaciocutaneous syndrome	HP:0001654	Abnormal heart valve morphology	(99-80%)
Cardiofaciocutaneous syndrome	HP:0000504	Abnormality of vision	(99-80%)
Cardiofaciocutaneous syndrome	HP:0007392	Excessive wrinkled skin	(99-80%)
Cardiofaciocutaneous syndrome	HP:0000463	Anteverted nares	(99-80%)
Cardiofaciocutaneous syndrome	HP:0000391	Thickened helices	(99-80%)
Cardiofaciocutaneous syndrome	HP:0001642	Pulmonic stenosis	(99-80%)
Cardiofaciocutaneous syndrome	HP:0000293	Full cheeks	(99-80%)
Cardiofaciocutaneous syndrome	HP:0000478	Abnormality of the eye	(99-80%)
Cardiofaciocutaneous syndrome	HP:0000499	Abnormal eyelash morphology	(99-80%)
Cardiofaciocutaneous syndrome	HP:0000280	Coarse facial features	(99-80%)
Carey-Fineman-Ziter syndrome	HP:0003202	Skeletal muscle atrophy	(99-80%)
Carey-Fineman-Ziter syndrome	HP:0003196	Short nose	(99-80%)
Carey-Fineman-Ziter syndrome	HP:0001156	Brachydactyly	(99-80%)
Carey-Fineman-Ziter syndrome	HP:0000347	Micrognathia	(99-80%)
Carey-Fineman-Ziter syndrome	HP:0000634	Impaired ocular abduction	(99-80%)
Carey-Fineman-Ziter syndrome	HP:0010295	Aplasia/Hypoplasia of the tongue	(99-80%)
Carey-Fineman-Ziter syndrome	HP:0001252	Hypotonia	(99-80%)
Carey-Fineman-Ziter syndrome	HP:0010628	Facial palsy	(99-80%)
Carey-Fineman-Ziter syndrome	HP:0000463	Anteverted nares	(99-80%)
Carey-Fineman-Ziter syndrome	HP:0000508	Ptosis	(99-80%)
Carey-Fineman-Ziter syndrome	HP:0000233	Thin vermilion border	(99-80%)
Carey-Fineman-Ziter syndrome	HP:0000343	Long philtrum	(99-80%)
Carey-Fineman-Ziter syndrome	HP:0000494	Downslanted palpebral fissures	(99-80%)
Carey-Fineman-Ziter syndrome	HP:0000286	Epicanthus	(99-80%)
Carey-Fineman-Ziter syndrome	HP:0000201	Pierre-Robin sequence	(99-80%)
X-linked intellectual disability-cerebellar hypoplasia syndrome	HP:0001321	Cerebellar hypoplasia	(99-80%)
X-linked intellectual disability-cerebellar hypoplasia syndrome	HP:0001249	Intellectual disability	(99-80%)
X-linked intellectual disability-cerebellar hypoplasia syndrome	HP:0001263	Global developmental delay	(99-80%)
Cataract-intellectual disability-hypogonadism syndrome	HP:0000044	Hypogonadotropic hypogonadism	(99-80%)
Cataract-intellectual disability-hypogonadism syndrome	HP:0000252	Microcephaly	(99-80%)
Cataract-intellectual disability-hypogonadism syndrome	HP:0000221	Furrowed tongue	(99-80%)
Cataract-intellectual disability-hypogonadism syndrome	HP:0000322	Short philtrum	(99-80%)
Cataract-intellectual disability-hypogonadism syndrome	HP:0008872	Feeding difficulties in infancy	(99-80%)
Cataract-intellectual disability-hypogonadism syndrome	HP:0000272	Malar flattening	(99-80%)
Cataract-intellectual disability-hypogonadism syndrome	HP:0000232	Everted lower lip vermilion	(99-80%)
Cataract-intellectual disability-hypogonadism syndrome	HP:0011800	Midface retrusion	(99-80%)
Cataract-intellectual disability-hypogonadism syndrome	HP:0002162	Low posterior hairline	(99-80%)
Cataract-intellectual disability-hypogonadism syndrome	HP:0000518	Cataract	(99-80%)
Cataract-intellectual disability-hypogonadism syndrome	HP:0004322	Short stature	(99-80%)
Cataract-intellectual disability-hypogonadism syndrome	HP:0007477	Abnormal dermatoglyphics	(99-80%)
Cataract-intellectual disability-hypogonadism syndrome	HP:0001249	Intellectual disability	(99-80%)
Cataract-intellectual disability-hypogonadism syndrome	HP:0007495	Prematurely aged appearance	(99-80%)
Catel-Manzke syndrome	HP:0000162	Glossoptosis	(99-80%)
Catel-Manzke syndrome	HP:0004209	Clinodactyly of the 5th finger	(99-80%)
Catel-Manzke syndrome	HP:0000175	Cleft palate	(99-80%)
Catel-Manzke syndrome	HP:0005930	Abnormality of epiphysis morphology	(99-80%)
Catel-Manzke syndrome	HP:0000347	Micrognathia	(99-80%)
Catel-Manzke syndrome	HP:0000272	Malar flattening	(99-80%)
Catel-Manzke syndrome	HP:0001508	Failure to thrive	(99-80%)
Cerebrofaciothoracic dysplasia	HP:0000470	Short neck	(99-80%)
Cerebrofaciothoracic dysplasia	HP:0000892	Bifid ribs	(99-80%)
Cerebrofaciothoracic dysplasia	HP:0000445	Wide nose	(99-80%)
Cerebrofaciothoracic dysplasia	HP:0000248	Brachycephaly	(99-80%)
Cerebrofaciothoracic dysplasia	HP:0011800	Midface retrusion	(99-80%)
Cerebrofaciothoracic dysplasia	HP:0000774	Narrow chest	(99-80%)
Cerebrofaciothoracic dysplasia	HP:0000316	Hypertelorism	(99-80%)
Cerebrofaciothoracic dysplasia	HP:0001249	Intellectual disability	(99-80%)
Cerebrofaciothoracic dysplasia	HP:0000154	Wide mouth	(99-80%)
Cerebrofaciothoracic dysplasia	HP:0000902	Rib fusion	(99-80%)
Cerebrofaciothoracic dysplasia	HP:0002937	Hemivertebrae	(99-80%)
Cerebrofaciothoracic dysplasia	HP:0000574	Thick eyebrow	(99-80%)
Cerebrofaciothoracic dysplasia	HP:0000368	Low-set, posteriorly rotated ears	(99-80%)
Cerebrofaciothoracic dysplasia	HP:0002079	Hypoplasia of the corpus callosum	(99-80%)
Cerebrofaciothoracic dysplasia	HP:0000289	Broad philtrum	(99-80%)
Joubert syndrome with hepatic defect	HP:0002240	Hepatomegaly	(99-80%)
Joubert syndrome with hepatic defect	HP:0002104	Apnea	(99-80%)
Joubert syndrome with hepatic defect	HP:0001320	Cerebellar vermis hypoplasia	(99-80%)
Joubert syndrome with hepatic defect	HP:0002612	Congenital hepatic fibrosis	(99-80%)
Joubert syndrome with hepatic defect	HP:0007360	Aplasia/Hypoplasia of the cerebellum	(99-80%)
Joubert syndrome with hepatic defect	HP:0002793	Abnormal pattern of respiration	(99-80%)
Joubert syndrome with hepatic defect	HP:0005248	Intrahepatic biliary atresia	(99-80%)
Joubert syndrome with hepatic defect	HP:0000657	Oculomotor apraxia	(99-80%)
Joubert syndrome with hepatic defect	HP:0002342	Intellectual disability, moderate	(99-80%)
Joubert syndrome with hepatic defect	HP:0001252	Hypotonia	(99-80%)
Joubert syndrome with hepatic defect	HP:0002910	Elevated hepatic transaminase	(99-80%)
Joubert syndrome with hepatic defect	HP:0001251	Ataxia	(99-80%)
Coffin-Siris syndrome	HP:0000280	Coarse facial features	(99-80%)
Coffin-Siris syndrome	HP:0000179	Thick lower lip vermilion	(99-80%)
Coffin-Siris syndrome	HP:0000998	Hypertrichosis	(99-80%)
Coffin-Siris syndrome	HP:0011968	Feeding difficulties	(99-80%)
Coffin-Siris syndrome	HP:0000574	Thick eyebrow	(99-80%)
Coffin-Siris syndrome	HP:0000154	Wide mouth	(99-80%)
Coffin-Siris syndrome	HP:0001792	Small nail	(99-80%)
Coffin-Siris syndrome	HP:0011231	Prominent eyelashes	(99-80%)
COFS syndrome	HP:0000232	Everted lower lip vermilion	(99-80%)
COFS syndrome	HP:0000252	Microcephaly	(99-80%)
COFS syndrome	HP:0011344	Severe global developmental delay	(99-80%)
COFS syndrome	HP:0001522	Death in infancy	(99-80%)
COFS syndrome	HP:0004322	Short stature	(99-80%)
COFS syndrome	HP:0000347	Micrognathia	(99-80%)
COFS syndrome	HP:0001387	Joint stiffness	(99-80%)
COFS syndrome	HP:0001252	Hypotonia	(99-80%)
COFS syndrome	HP:0000568	Microphthalmia	(99-80%)
COFS syndrome	HP:0000431	Wide nasal bridge	(99-80%)
COFS syndrome	HP:0100490	Camptodactyly of finger	(99-80%)
COFS syndrome	HP:0000518	Cataract	(99-80%)
COFS syndrome	HP:0007360	Aplasia/Hypoplasia of the cerebellum	(99-80%)
COFS syndrome	HP:0005487	Prominent metopic ridge	(99-80%)
COFS syndrome	HP:0002804	Arthrogryposis multiplex congenita	(99-80%)
COFS syndrome	HP:0005105	Abnormal nasal morphology	(99-80%)
COFS syndrome	HP:0002514	Cerebral calcification	(99-80%)
COFS syndrome	HP:0008872	Feeding difficulties in infancy	(99-80%)
COFS syndrome	HP:0002120	Cerebral cortical atrophy	(99-80%)
COFS syndrome	HP:0001276	Hypertonia	(99-80%)
Uveal coloboma-cleft lip and palate-intellectual disability	HP:0000407	Sensorineural hearing impairment	(99-80%)
Uveal coloboma-cleft lip and palate-intellectual disability	HP:0000567	Chorioretinal coloboma	(99-80%)
Vici syndrome	HP:0001249	Intellectual disability	(99-80%)
Vici syndrome	HP:0002205	Recurrent respiratory infections	(99-80%)
Vici syndrome	HP:0002353	EEG abnormality	(99-80%)
Vici syndrome	HP:0001010	Hypopigmentation of the skin	(99-80%)
Vici syndrome	HP:0001263	Global developmental delay	(99-80%)
Vici syndrome	HP:0004322	Short stature	(99-80%)
Vici syndrome	HP:0001252	Hypotonia	(99-80%)
Vici syndrome	HP:0001638	Cardiomyopathy	(99-80%)
Vici syndrome	HP:0001274	Agenesis of corpus callosum	(99-80%)
Vici syndrome	HP:0002719	Recurrent infections	(99-80%)
Vici syndrome	HP:0001522	Death in infancy	(99-80%)
Vici syndrome	HP:0005999	Ureteral atresia	(99-80%)
Vici syndrome	HP:0005374	Cellular immunodeficiency	(99-80%)
Vici syndrome	HP:0007703	Abnormality of retinal pigmentation	(99-80%)
Corpus callosum agenesis-neuronopathy syndrome	HP:0004374	Hemiplegia/hemiparesis	(99-80%)
Corpus callosum agenesis-neuronopathy syndrome	HP:0001250	Seizure	(99-80%)
Corpus callosum agenesis-neuronopathy syndrome	HP:0002353	EEG abnormality	(99-80%)
Corpus callosum agenesis-neuronopathy syndrome	HP:0001249	Intellectual disability	(99-80%)
Corpus callosum agenesis-neuronopathy syndrome	HP:0001263	Global developmental delay	(99-80%)
Corpus callosum agenesis-neuronopathy syndrome	HP:0001274	Agenesis of corpus callosum	(99-80%)
Corpus callosum agenesis-neuronopathy syndrome	HP:0000252	Microcephaly	(99-80%)
X-linked complicated corpus callosum dysgenesis	HP:0001249	Intellectual disability	(99-80%)
X-linked complicated corpus callosum dysgenesis	HP:0001250	Seizure	(99-80%)
Craniofrontonasal dysplasia	HP:0008402	Ridged fingernail	(99-80%)
Craniofrontonasal dysplasia	HP:0002007	Frontal bossing	(99-80%)
Craniofrontonasal dysplasia	HP:0000248	Brachycephaly	(99-80%)
Craniofrontonasal dysplasia	HP:0001363	Craniosynostosis	(99-80%)
Craniofrontonasal dysplasia	HP:0000316	Hypertelorism	(99-80%)
Craniofrontonasal dysplasia	HP:0004122	Midline defect of the nose	(99-80%)
Craniofrontonasal dysplasia	HP:0000431	Wide nasal bridge	(99-80%)
Craniofrontonasal dysplasia	HP:0000457	Depressed nasal ridge	(99-80%)
Curry-Jones syndrome	HP:0006101	Finger syndactyly	(99-80%)
Curry-Jones syndrome	HP:0000316	Hypertelorism	(99-80%)
Curry-Jones syndrome	HP:0001053	Hypopigmented skin patches	(99-80%)
X-linked intellectual disability-Dandy-Walker malformation-basal ganglia disease-seizures syndrome	HP:0000486	Strabismus	(99-80%)
X-linked intellectual disability-Dandy-Walker malformation-basal ganglia disease-seizures syndrome	HP:0000028	Cryptorchidism	(99-80%)
X-linked intellectual disability-Dandy-Walker malformation-basal ganglia disease-seizures syndrome	HP:0002119	Ventriculomegaly	(99-80%)
X-linked intellectual disability-Dandy-Walker malformation-basal ganglia disease-seizures syndrome	HP:0000256	Macrocephaly	(99-80%)
X-linked intellectual disability-Dandy-Walker malformation-basal ganglia disease-seizures syndrome	HP:0002120	Cerebral cortical atrophy	(99-80%)
X-linked intellectual disability-Dandy-Walker malformation-basal ganglia disease-seizures syndrome	HP:0000023	Inguinal hernia	(99-80%)
X-linked intellectual disability-Dandy-Walker malformation-basal ganglia disease-seizures syndrome	HP:0007360	Aplasia/Hypoplasia of the cerebellum	(99-80%)
1p36 deletion syndrome	HP:0002119	Ventriculomegaly	(99-80%)
1p36 deletion syndrome	HP:0001773	Short foot	(99-80%)
1p36 deletion syndrome	HP:0002465	Poor speech	(99-80%)
1p36 deletion syndrome	HP:0011800	Midface retrusion	(99-80%)
1p36 deletion syndrome	HP:0002167	Neurological speech impairment	(99-80%)
1p36 deletion syndrome	HP:0001508	Failure to thrive	(99-80%)
1p36 deletion syndrome	HP:0001274	Agenesis of corpus callosum	(99-80%)
1p36 deletion syndrome	HP:0001263	Global developmental delay	(99-80%)
1p36 deletion syndrome	HP:0001344	Absent speech	(99-80%)
1p36 deletion syndrome	HP:0100490	Camptodactyly of finger	(99-80%)
1p36 deletion syndrome	HP:0002353	EEG abnormality	(99-80%)
1p36 deletion syndrome	HP:0000307	Pointed chin	(99-80%)
1p36 deletion syndrome	HP:0001156	Brachydactyly	(99-80%)
1p36 deletion syndrome	HP:0001288	Gait disturbance	(99-80%)
1p36 deletion syndrome	HP:0000490	Deeply set eye	(99-80%)
1p36 deletion syndrome	HP:0000431	Wide nasal bridge	(99-80%)
1p36 deletion syndrome	HP:0000750	Delayed speech and language development	(99-80%)
1p36 deletion syndrome	HP:0001249	Intellectual disability	(99-80%)
1p36 deletion syndrome	HP:0002120	Cerebral cortical atrophy	(99-80%)
1p36 deletion syndrome	HP:0000343	Long philtrum	(99-80%)
1p36 deletion syndrome	HP:0001252	Hypotonia	(99-80%)
1p36 deletion syndrome	HP:0011228	Horizontal eyebrow	(99-80%)
Spondyloepiphyseal dysplasia, Nishimura type	HP:0002673	Coxa valga	(99-80%)
Spondyloepiphyseal dysplasia, Nishimura type	HP:0003300	Ovoid vertebral bodies	(99-80%)
Spondyloepiphyseal dysplasia, Nishimura type	HP:0011326	Anterior plagiocephaly	(99-80%)
Spondyloepiphyseal dysplasia, Nishimura type	HP:0000260	Wide anterior fontanel	(99-80%)
Spondyloepiphyseal dysplasia, Nishimura type	HP:0002942	Thoracic kyphosis	(99-80%)
Spondyloepiphyseal dysplasia, Nishimura type	HP:0001238	Slender finger	(99-80%)
Spondyloepiphyseal dysplasia, Nishimura type	HP:0005280	Depressed nasal bridge	(99-80%)
Spondyloepiphyseal dysplasia, Nishimura type	HP:0003071	Flattened epiphysis	(99-80%)
Spondyloepiphyseal dysplasia, Nishimura type	HP:0006454	Delayed patellar ossification	(99-80%)
Spondyloepiphyseal dysplasia, Nishimura type	HP:0008783	Wide proximal femoral metaphysis	(99-80%)
Spondyloepiphyseal dysplasia, Nishimura type	HP:0000343	Long philtrum	(99-80%)
Spondyloepiphyseal dysplasia, Nishimura type	HP:0000248	Brachycephaly	(99-80%)
Spondyloepiphyseal dysplasia, Nishimura type	HP:0011849	Abnormal bone ossification	(99-80%)
Spondyloepiphyseal dysplasia, Nishimura type	HP:0003366	Abnormality of the femoral neck or head region	(99-80%)
Spondyloepiphyseal dysplasia, Nishimura type	HP:0011001	Increased bone mineral density	(99-80%)
Spondyloepiphyseal dysplasia, Nishimura type	HP:0000774	Narrow chest	(99-80%)
Spondyloepiphyseal dysplasia, Nishimura type	HP:0000926	Platyspondyly	(99-80%)
Spondyloepiphyseal dysplasia, Nishimura type	HP:0000637	Long palpebral fissure	(99-80%)
Spondyloepiphyseal dysplasia, Nishimura type	HP:0003180	Flat acetabular roof	(99-80%)
Spondyloepiphyseal dysplasia, Nishimura type	HP:0002714	Downturned corners of mouth	(99-80%)
Spondyloepiphyseal dysplasia, Nishimura type	HP:0000463	Anteverted nares	(99-80%)
Spondyloepiphyseal dysplasia, Nishimura type	HP:0000470	Short neck	(99-80%)
Spondyloepiphyseal dysplasia, Nishimura type	HP:0001263	Global developmental delay	(99-80%)
Spondyloepiphyseal dysplasia, Nishimura type	HP:0003196	Short nose	(99-80%)
Spondyloepiphyseal dysplasia, Nishimura type	HP:0000286	Epicanthus	(99-80%)
Spondyloepiphyseal dysplasia, Nishimura type	HP:0000316	Hypertelorism	(99-80%)
Spondyloepiphyseal dysplasia, Nishimura type	HP:0000518	Cataract	(99-80%)
Spondyloepiphyseal dysplasia, Nishimura type	HP:0002693	Abnormality of the skull base	(99-80%)
Peripheral demyelinating neuropathy-central dysmyelinating leukodystrophy-Waardenburg syndrome-Hirschsprung disease	HP:0002027	Abdominal pain	(99-80%)
Peripheral demyelinating neuropathy-central dysmyelinating leukodystrophy-Waardenburg syndrome-Hirschsprung disease	HP:0000506	Telecanthus	(99-80%)
Peripheral demyelinating neuropathy-central dysmyelinating leukodystrophy-Waardenburg syndrome-Hirschsprung disease	HP:0001257	Spasticity	(99-80%)
Peripheral demyelinating neuropathy-central dysmyelinating leukodystrophy-Waardenburg syndrome-Hirschsprung disease	HP:0001053	Hypopigmented skin patches	(99-80%)
Peripheral demyelinating neuropathy-central dysmyelinating leukodystrophy-Waardenburg syndrome-Hirschsprung disease	HP:0001249	Intellectual disability	(99-80%)
Peripheral demyelinating neuropathy-central dysmyelinating leukodystrophy-Waardenburg syndrome-Hirschsprung disease	HP:0009830	Peripheral neuropathy	(99-80%)
Peripheral demyelinating neuropathy-central dysmyelinating leukodystrophy-Waardenburg syndrome-Hirschsprung disease	HP:0007256	Abnormal pyramidal sign	(99-80%)
Peripheral demyelinating neuropathy-central dysmyelinating leukodystrophy-Waardenburg syndrome-Hirschsprung disease	HP:0001100	Heterochromia iridis	(99-80%)
Peripheral demyelinating neuropathy-central dysmyelinating leukodystrophy-Waardenburg syndrome-Hirschsprung disease	HP:0002251	Aganglionic megacolon	(99-80%)
Peripheral demyelinating neuropathy-central dysmyelinating leukodystrophy-Waardenburg syndrome-Hirschsprung disease	HP:0001251	Ataxia	(99-80%)
Peripheral demyelinating neuropathy-central dysmyelinating leukodystrophy-Waardenburg syndrome-Hirschsprung disease	HP:0001252	Hypotonia	(99-80%)
Peripheral demyelinating neuropathy-central dysmyelinating leukodystrophy-Waardenburg syndrome-Hirschsprung disease	HP:0001263	Global developmental delay	(99-80%)
Peripheral demyelinating neuropathy-central dysmyelinating leukodystrophy-Waardenburg syndrome-Hirschsprung disease	HP:0000407	Sensorineural hearing impairment	(99-80%)
Peripheral demyelinating neuropathy-central dysmyelinating leukodystrophy-Waardenburg syndrome-Hirschsprung disease	HP:0002595	Ileus	(99-80%)
Peripheral demyelinating neuropathy-central dysmyelinating leukodystrophy-Waardenburg syndrome-Hirschsprung disease	HP:0000639	Nystagmus	(99-80%)
Peripheral demyelinating neuropathy-central dysmyelinating leukodystrophy-Waardenburg syndrome-Hirschsprung disease	HP:0002019	Constipation	(99-80%)
Peripheral demyelinating neuropathy-central dysmyelinating leukodystrophy-Waardenburg syndrome-Hirschsprung disease	HP:0001250	Seizure	(99-80%)
X-linked intellectual disability, Najm type	HP:0001321	Cerebellar hypoplasia	(99-80%)
X-linked intellectual disability, Najm type	HP:0011344	Severe global developmental delay	(99-80%)
X-linked intellectual disability, Najm type	HP:0002342	Intellectual disability, moderate	(99-80%)
X-linked dominant chondrodysplasia, Chassaing-Lacombe type	HP:0000238	Hydrocephalus	(99-80%)
X-linked dominant chondrodysplasia, Chassaing-Lacombe type	HP:0006028	Metaphyseal cupping of metacarpals	(99-80%)
X-linked dominant chondrodysplasia, Chassaing-Lacombe type	HP:0001773	Short foot	(99-80%)
X-linked dominant chondrodysplasia, Chassaing-Lacombe type	HP:0000926	Platyspondyly	(99-80%)
X-linked dominant chondrodysplasia, Chassaing-Lacombe type	HP:0000457	Depressed nasal ridge	(99-80%)
X-linked dominant chondrodysplasia, Chassaing-Lacombe type	HP:0000568	Microphthalmia	(99-80%)
X-linked dominant chondrodysplasia, Chassaing-Lacombe type	HP:0000369	Low-set ears	(99-80%)
X-linked dominant chondrodysplasia, Chassaing-Lacombe type	HP:0002007	Frontal bossing	(99-80%)
X-linked dominant chondrodysplasia, Chassaing-Lacombe type	HP:0004279	Short palm	(99-80%)
X-linked dominant chondrodysplasia, Chassaing-Lacombe type	HP:0008905	Rhizomelia	(99-80%)
X-linked dominant chondrodysplasia, Chassaing-Lacombe type	HP:0004322	Short stature	(99-80%)
X-linked dominant chondrodysplasia, Chassaing-Lacombe type	HP:0002866	Hypoplastic iliac wing	(99-80%)
X-linked dominant chondrodysplasia, Chassaing-Lacombe type	HP:0003196	Short nose	(99-80%)
X-linked dominant chondrodysplasia, Chassaing-Lacombe type	HP:0005871	Metaphyseal chondrodysplasia	(99-80%)
Native American myopathy	HP:0001324	Muscle weakness	(99-80%)
Native American myopathy	HP:0002058	Myopathic facies	(99-80%)
Familial scaphocephaly syndrome, McGillivray type	HP:0000256	Macrocephaly	(99-80%)
Familial scaphocephaly syndrome, McGillivray type	HP:0000348	High forehead	(99-80%)
Familial scaphocephaly syndrome, McGillivray type	HP:0000316	Hypertelorism	(99-80%)
17p11.2 microduplication syndrome	HP:0010535	Sleep apnea	(99-80%)
17p11.2 microduplication syndrome	HP:0001263	Global developmental delay	(99-80%)
17p11.2 microduplication syndrome	HP:0002916	Abnormality of chromosome segregation	(99-80%)
17p11.2 microduplication syndrome	HP:0002474	Expressive language delay	(99-80%)
17p11.2 microduplication syndrome	HP:0001260	Dysarthria	(99-80%)
17p11.2 microduplication syndrome	HP:0000600	Abnormality of the pharynx	(99-80%)
17p11.2 microduplication syndrome	HP:0001252	Hypotonia	(99-80%)
17p11.2 microduplication syndrome	HP:0001256	Intellectual disability, mild	(99-80%)
17p11.2 microduplication syndrome	HP:0000717	Autism	(99-80%)
17p11.2 microduplication syndrome	HP:0002381	Aphasia	(99-80%)
17p11.2 microduplication syndrome	HP:0007018	Attention deficit hyperactivity disorder	(99-80%)
17p11.2 microduplication syndrome	HP:0010529	Echolalia	(99-80%)
17p11.2 microduplication syndrome	HP:0001508	Failure to thrive	(99-80%)
MEDNIK syndrome	HP:0002242	Abnormal intestine morphology	(99-80%)Diagnostic criterion
MEDNIK syndrome	HP:0000962	Hyperkeratosis	(99-80%)Diagnostic criterion
MEDNIK syndrome	HP:0008064	Ichthyosis	(99-80%)Diagnostic criterion
MEDNIK syndrome	HP:0001249	Intellectual disability	(99-80%)Diagnostic criterion
MEDNIK syndrome	HP:0009830	Peripheral neuropathy	(99-80%)Diagnostic criterion
Trisomy Xq28	HP:0000232	Everted lower lip vermilion	(99-80%)
Trisomy Xq28	HP:0000286	Epicanthus	(99-80%)
Trisomy Xq28	HP:0010864	Intellectual disability, severe	(99-80%)
Trisomy Xq28	HP:0004322	Short stature	(99-80%)
Trisomy Xq28	HP:0002167	Neurological speech impairment	(99-80%)
Trisomy Xq28	HP:0010804	Tented upper lip vermilion	(99-80%)
Trisomy Xq28	HP:0001263	Global developmental delay	(99-80%)
Trisomy Xq28	HP:0002916	Abnormality of chromosome segregation	(99-80%)
Trisomy Xq28	HP:0011344	Severe global developmental delay	(99-80%)
Trisomy Xq28	HP:0000508	Ptosis	(99-80%)
Trisomy Xq28	HP:0000028	Cryptorchidism	(99-80%)
Trisomy Xq28	HP:0000047	Hypospadias	(99-80%)
Trisomy Xq28	HP:0002750	Delayed skeletal maturation	(99-80%)
Trisomy Xq28	HP:0000581	Blepharophimosis	(99-80%)
Temtamy syndrome	HP:0000612	Iris coloboma	(99-80%)
Temtamy syndrome	HP:0001156	Brachydactyly	(99-80%)
Temtamy syndrome	HP:0001831	Short toe	(99-80%)
Temtamy syndrome	HP:0007370	Aplasia/Hypoplasia of the corpus callosum	(99-80%)
Temtamy syndrome	HP:0000316	Hypertelorism	(99-80%)
Temtamy syndrome	HP:0000567	Chorioretinal coloboma	(99-80%)
Temtamy syndrome	HP:0001249	Intellectual disability	(99-80%)
Temtamy syndrome	HP:0001263	Global developmental delay	(99-80%)
Acrofacial dysostosis, Rodr<c3><ad>guez type	HP:0008551	Microtia	(99-80%)
Acrofacial dysostosis, Rodr<c3><ad>guez type	HP:0000272	Malar flattening	(99-80%)
Acrofacial dysostosis, Rodr<c3><ad>guez type	HP:0000426	Prominent nasal bridge	(99-80%)
Acrofacial dysostosis, Rodr<c3><ad>guez type	HP:0001180	Hand oligodactyly	(99-80%)
Acrofacial dysostosis, Rodr<c3><ad>guez type	HP:0000308	Microretrognathia	(99-80%)
Frontometaphyseal dysplasia	HP:0000336	Prominent supraorbital ridges	(99-80%)
Frontometaphyseal dysplasia	HP:0000494	Downslanted palpebral fissures	(99-80%)
Frontometaphyseal dysplasia	HP:0000431	Wide nasal bridge	(99-80%)
Frontometaphyseal dysplasia	HP:0000365	Hearing impairment	(99-80%)
Frontometaphyseal dysplasia	HP:0011304	Broad thumb	(99-80%)
Frontometaphyseal dysplasia	HP:0009473	Joint contracture of the hand	(99-80%)
Frontometaphyseal dysplasia	HP:0001999	Abnormal facial shape	(99-80%)
Frontometaphyseal dysplasia	HP:0002650	Scoliosis	(99-80%)
Frontometaphyseal dysplasia	HP:0000347	Micrognathia	(99-80%)
Frontometaphyseal dysplasia	HP:0002652	Skeletal dysplasia	(99-80%)
Frontometaphyseal dysplasia	HP:0009803	Short phalanx of finger	(99-80%)
Frontometaphyseal dysplasia	HP:0100807	Long fingers	(99-80%)
Frontometaphyseal dysplasia	HP:0000316	Hypertelorism	(99-80%)
Coats disease	HP:0000486	Strabismus	(99-80%)
Coats disease	HP:0008046	Abnormal retinal vascular morphology	(99-80%)
Coffin-Lowry syndrome	HP:0001156	Brachydactyly	(99-80%)
Coffin-Lowry syndrome	HP:0000940	Abnormal diaphysis morphology	(99-80%)
Coffin-Lowry syndrome	HP:0001500	Broad finger	(99-80%)
Coffin-Lowry syndrome	HP:0000194	Open mouth	(99-80%)
Coffin-Lowry syndrome	HP:0002007	Frontal bossing	(99-80%)
Coffin-Lowry syndrome	HP:0001252	Hypotonia	(99-80%)
Coffin-Lowry syndrome	HP:0000668	Hypodontia	(99-80%)
Coffin-Lowry syndrome	HP:0000494	Downslanted palpebral fissures	(99-80%)
Coffin-Lowry syndrome	HP:0000768	Pectus carinatum	(99-80%)
Coffin-Lowry syndrome	HP:0003312	Abnormal form of the vertebral bodies	(99-80%)
Coffin-Lowry syndrome	HP:0000316	Hypertelorism	(99-80%)
Coffin-Lowry syndrome	HP:0001249	Intellectual disability	(99-80%)
Coffin-Lowry syndrome	HP:0000767	Pectus excavatum	(99-80%)
Coffin-Lowry syndrome	HP:0005280	Depressed nasal bridge	(99-80%)
Coffin-Lowry syndrome	HP:0002167	Neurological speech impairment	(99-80%)
Coffin-Lowry syndrome	HP:0000286	Epicanthus	(99-80%)
Coffin-Lowry syndrome	HP:0000280	Coarse facial features	(99-80%)
Coffin-Lowry syndrome	HP:0001176	Large hands	(99-80%)
Coffin-Lowry syndrome	HP:0000687	Widely spaced teeth	(99-80%)
Coffin-Lowry syndrome	HP:0004493	Craniofacial hyperostosis	(99-80%)
Coffin-Lowry syndrome	HP:0002650	Scoliosis	(99-80%)
Coffin-Lowry syndrome	HP:0001182	Tapered finger	(99-80%)
Coffin-Lowry syndrome	HP:0000463	Anteverted nares	(99-80%)
Coffin-Lowry syndrome	HP:0002750	Delayed skeletal maturation	(99-80%)
Coffin-Lowry syndrome	HP:0005692	Joint hyperflexibility	(99-80%)
Coffin-Lowry syndrome	HP:0000232	Everted lower lip vermilion	(99-80%)
Coffin-Lowry syndrome	HP:0004322	Short stature	(99-80%)
Coffin-Lowry syndrome	HP:0006482	Abnormality of dental morphology	(99-80%)
Coffin-Lowry syndrome	HP:0002808	Kyphosis	(99-80%)
Coffin-Lowry syndrome	HP:0009928	Thick nasal alae	(99-80%)
Coffin-Lowry syndrome	HP:0011344	Severe global developmental delay	(99-80%)
Coffin-Lowry syndrome	HP:0000179	Thick lower lip vermilion	(99-80%)
Cohen syndrome	HP:0000426	Prominent nasal bridge	(99-80%)
Cohen syndrome	HP:0000492	Abnormal eyelid morphology	(99-80%)
Cohen syndrome	HP:0000494	Downslanted palpebral fissures	(99-80%)
Cohen syndrome	HP:0000322	Short philtrum	(99-80%)
Cohen syndrome	HP:0000252	Microcephaly	(99-80%)
Cohen syndrome	HP:0000499	Abnormal eyelash morphology	(99-80%)
Cohen syndrome	HP:0000574	Thick eyebrow	(99-80%)
Cohen syndrome	HP:0000347	Micrognathia	(99-80%)
Cohen syndrome	HP:0000545	Myopia	(99-80%)
Cohen syndrome	HP:0000194	Open mouth	(99-80%)
Cohen syndrome	HP:0000527	Long eyelashes	(99-80%)
Cohen syndrome	HP:0001875	Neutropenia	(99-80%)
Cohen syndrome	HP:0001263	Global developmental delay	(99-80%)
Cohen syndrome	HP:0001135	Chorioretinal dystrophy	(99-80%)
Cohen syndrome	HP:0001166	Arachnodactyly	(99-80%)
Cohen syndrome	HP:0000212	Gingival overgrowth	(99-80%)
Cohen syndrome	HP:0000294	Low anterior hairline	(99-80%)
Cohen syndrome	HP:0010669	Hypoplasia of the zygomatic bone	(99-80%)
Cohen syndrome	HP:0000327	Hypoplasia of the maxilla	(99-80%)
Cohen syndrome	HP:0001252	Hypotonia	(99-80%)
Cohen syndrome	HP:0000164	Abnormality of the dentition	(99-80%)
Cohen syndrome	HP:0001852	Sandal gap	(99-80%)
Cohen syndrome	HP:0010295	Aplasia/Hypoplasia of the tongue	(99-80%)
Cohen syndrome	HP:0001249	Intellectual disability	(99-80%)
Cohen syndrome	HP:0011308	Slender toe	(99-80%)
Cohen syndrome	HP:0009804	Reduced number of teeth	(99-80%)
Cohen syndrome	HP:0002167	Neurological speech impairment	(99-80%)
Cohen syndrome	HP:0002705	High, narrow palate	(99-80%)
Cohen syndrome	HP:0001182	Tapered finger	(99-80%)
Progressive epilepsy-intellectual disability syndrome, Finnish type	HP:0003204	Intracellular accumulation of autofluorescent lipopigment storage material	(99-80%)
Progressive epilepsy-intellectual disability syndrome, Finnish type	HP:0000505	Visual impairment	(99-80%)
Progressive epilepsy-intellectual disability syndrome, Finnish type	HP:0003657	Granular osmiophilic deposits (GROD) in cells	(99-80%)
Progressive epilepsy-intellectual disability syndrome, Finnish type	HP:0001250	Seizure	(99-80%)
Progressive epilepsy-intellectual disability syndrome, Finnish type	HP:0001272	Cerebellar atrophy	(99-80%)
Progressive epilepsy-intellectual disability syndrome, Finnish type	HP:0002540	Inability to walk	(99-80%)
Progressive epilepsy-intellectual disability syndrome, Finnish type	HP:0001249	Intellectual disability	(99-80%)
EAST syndrome	HP:0000848	Increased circulating renin level	(99-80%)
EAST syndrome	HP:0002917	Hypomagnesemia	(99-80%)
EAST syndrome	HP:0200114	Metabolic alkalosis	(99-80%)
EAST syndrome	HP:0012591	Abnormal urinary electrolyte concentration	(99-80%)
EAST syndrome	HP:0012606	Renal sodium wasting	(99-80%)
EAST syndrome	HP:0002900	Hypokalemia	(99-80%)
EAST syndrome	HP:0001250	Seizure	(99-80%)
EAST syndrome	HP:0001263	Global developmental delay	(99-80%)
EAST syndrome	HP:0002197	Generalized-onset seizure	(99-80%)
EAST syndrome	HP:0005567	Renal magnesium wasting	(99-80%)
EAST syndrome	HP:0001251	Ataxia	(99-80%)
EAST syndrome	HP:0030083	Salt craving	(99-80%)
EAST syndrome	HP:0000407	Sensorineural hearing impairment	(99-80%)
EAST syndrome	HP:0000127	Renal salt wasting	(99-80%)
EAST syndrome	HP:0000859	Hyperaldosteronism	(99-80%)
EAST syndrome	HP:0001249	Intellectual disability	(99-80%)
Floating-Harbor syndrome	HP:0004322	Short stature	(99-80%)
Floating-Harbor syndrome	HP:0001518	Small for gestational age	(99-80%)
Floating-Harbor syndrome	HP:0011098	Speech apraxia	(99-80%)
Freeman-Sheldon syndrome	HP:0000431	Wide nasal bridge	(99-80%)
Freeman-Sheldon syndrome	HP:0000494	Downslanted palpebral fissures	(99-80%)
Freeman-Sheldon syndrome	HP:0010751	Chin dimple	(99-80%)
Freeman-Sheldon syndrome	HP:0000164	Abnormality of the dentition	(99-80%)
Freeman-Sheldon syndrome	HP:0001762	Talipes equinovarus	(99-80%)
Freeman-Sheldon syndrome	HP:0001387	Joint stiffness	(99-80%)
Freeman-Sheldon syndrome	HP:0002650	Scoliosis	(99-80%)
Freeman-Sheldon syndrome	HP:0000316	Hypertelorism	(99-80%)
Freeman-Sheldon syndrome	HP:0009465	Ulnar deviation of finger	(99-80%)
Freeman-Sheldon syndrome	HP:0100490	Camptodactyly of finger	(99-80%)
Freeman-Sheldon syndrome	HP:0008872	Feeding difficulties in infancy	(99-80%)
Freeman-Sheldon syndrome	HP:0000457	Depressed nasal ridge	(99-80%)
Freeman-Sheldon syndrome	HP:0000160	Narrow mouth	(99-80%)
Freeman-Sheldon syndrome	HP:0000430	Underdeveloped nasal alae	(99-80%)
Freeman-Sheldon syndrome	HP:0001510	Growth delay	(99-80%)
Freeman-Sheldon syndrome	HP:0001508	Failure to thrive	(99-80%)
Fryns syndrome	HP:0011344	Severe global developmental delay	(99-80%)
Fryns syndrome	HP:0002089	Pulmonary hypoplasia	(99-80%)
Fryns syndrome	HP:0000470	Short neck	(99-80%)
Fryns syndrome	HP:0001804	Hypoplastic fingernail	(99-80%)
Fryns syndrome	HP:0000343	Long philtrum	(99-80%)
Fryns syndrome	HP:0010804	Tented upper lip vermilion	(99-80%)
Fryns syndrome	HP:0000368	Low-set, posteriorly rotated ears	(99-80%)
Fryns syndrome	HP:0000218	High palate	(99-80%)
Fryns syndrome	HP:0000347	Micrognathia	(99-80%)
Fryns syndrome	HP:0000003	Multicystic kidney dysplasia	(99-80%)
Fryns syndrome	HP:0001249	Intellectual disability	(99-80%)
Fryns syndrome	HP:0000337	Broad forehead	(99-80%)
Fryns syndrome	HP:0000776	Congenital diaphragmatic hernia	(99-80%)
Fryns syndrome	HP:0006709	Aplasia/Hypoplasia of the nipples	(99-80%)
Fryns syndrome	HP:0000431	Wide nasal bridge	(99-80%)
Galloway-Mowat syndrome	HP:0000252	Microcephaly	(99-80%)
Galloway-Mowat syndrome	HP:0000100	Nephrotic syndrome	(99-80%)
Galloway-Mowat syndrome	HP:0000093	Proteinuria	(99-80%)
Galloway-Mowat syndrome	HP:0000112	Nephropathy	(99-80%)
Galloway-Mowat syndrome	HP:0100543	Cognitive impairment	(99-80%)
Galloway-Mowat syndrome	HP:0001263	Global developmental delay	(99-80%)
Galloway-Mowat syndrome	HP:0100720	Hypoplasia of the ear cartilage	(99-80%)
GAPO syndrome	HP:0000347	Micrognathia	(99-80%)
GAPO syndrome	HP:0000316	Hypertelorism	(99-80%)
GAPO syndrome	HP:0000232	Everted lower lip vermilion	(99-80%)
GAPO syndrome	HP:0000343	Long philtrum	(99-80%)
GAPO syndrome	HP:0002234	Early balding	(99-80%)
GAPO syndrome	HP:0002750	Delayed skeletal maturation	(99-80%)
GAPO syndrome	HP:0007495	Prematurely aged appearance	(99-80%)
GAPO syndrome	HP:0005692	Joint hyperflexibility	(99-80%)
GAPO syndrome	HP:0000684	Delayed eruption of teeth	(99-80%)
GAPO syndrome	HP:0004322	Short stature	(99-80%)
GAPO syndrome	HP:0011800	Midface retrusion	(99-80%)
GAPO syndrome	HP:0009891	Underdeveloped supraorbital ridges	(99-80%)
GAPO syndrome	HP:0100540	Palpebral edema	(99-80%)
GAPO syndrome	HP:0045075	Sparse eyebrow	(99-80%)
GAPO syndrome	HP:0005280	Depressed nasal bridge	(99-80%)
GAPO syndrome	HP:0002007	Frontal bossing	(99-80%)
GAPO syndrome	HP:0000653	Sparse eyelashes	(99-80%)
GAPO syndrome	HP:0000463	Anteverted nares	(99-80%)
GAPO syndrome	HP:0000369	Low-set ears	(99-80%)
GAPO syndrome	HP:0000337	Broad forehead	(99-80%)
GAPO syndrome	HP:0000974	Hyperextensible skin	(99-80%)
GAPO syndrome	HP:0009928	Thick nasal alae	(99-80%)
GAPO syndrome	HP:0001596	Alopecia	(99-80%)
GAPO syndrome	HP:0000348	High forehead	(99-80%)
Focal dermal hypoplasia	HP:0005930	Abnormality of epiphysis morphology	(99-80%)
Focal dermal hypoplasia	HP:0008065	Aplasia/Hypoplasia of the skin	(99-80%)
Focal dermal hypoplasia	HP:0004334	Dermal atrophy	(99-80%)
Focal dermal hypoplasia	HP:0006101	Finger syndactyly	(99-80%)
Focal dermal hypoplasia	HP:0000682	Abnormality of dental enamel	(99-80%)
Focal dermal hypoplasia	HP:0006482	Abnormality of dental morphology	(99-80%)
Focal dermal hypoplasia	HP:0001018	Abnormal palmar dermatoglyphics	(99-80%)
Focal dermal hypoplasia	HP:0009804	Reduced number of teeth	(99-80%)
Focal dermal hypoplasia	HP:0001161	Hand polydactyly	(99-80%)
Focal dermal hypoplasia	HP:0012733	Macule	(99-80%)
Focal dermal hypoplasia	HP:0001171	Split hand	(99-80%)
Focal dermal hypoplasia	HP:0100585	Telangiectasia of the skin	(99-80%)
Focal dermal hypoplasia	HP:0001770	Toe syndactyly	(99-80%)
Focal dermal hypoplasia	HP:0000370	Abnormality of the middle ear	(99-80%)
Focal dermal hypoplasia	HP:0100490	Camptodactyly of finger	(99-80%)
Focal dermal hypoplasia	HP:0001000	Abnormality of skin pigmentation	(99-80%)
Focal dermal hypoplasia	HP:0000963	Thin skin	(99-80%)
Focal dermal hypoplasia	HP:0012740	Papilloma	(99-80%)
Focal dermal hypoplasia	HP:0000369	Low-set ears	(99-80%)
Focal dermal hypoplasia	HP:0001597	Abnormality of the nail	(99-80%)
Focal dermal hypoplasia	HP:0100670	Rough bone trabeculation	(99-80%)
Focal dermal hypoplasia	HP:0100790	Hernia	(99-80%)
Focal dermal hypoplasia	HP:0000365	Hearing impairment	(99-80%)
Focal dermal hypoplasia	HP:0100560	Upper limb asymmetry	(99-80%)
Focal dermal hypoplasia	HP:0001839	Split foot	(99-80%)
Focal dermal hypoplasia	HP:0100559	Lower limb asymmetry	(99-80%)
Hartsfield syndrome	HP:0005280	Depressed nasal bridge	(99-80%)
Hartsfield syndrome	HP:0002084	Encephalocele	(99-80%)
Hartsfield syndrome	HP:0000568	Microphthalmia	(99-80%)
Hartsfield syndrome	HP:0000175	Cleft palate	(99-80%)
Hartsfield syndrome	HP:0006870	Lobar holoprosencephaly	(99-80%)
Hartsfield syndrome	HP:0100335	Non-midline cleft lip	(99-80%)
Hartsfield syndrome	HP:0000494	Downslanted palpebral fissures	(99-80%)
Hartsfield syndrome	HP:0000368	Low-set, posteriorly rotated ears	(99-80%)
Hartsfield syndrome	HP:0001511	Intrauterine growth retardation	(99-80%)
Hartsfield syndrome	HP:0000316	Hypertelorism	(99-80%)
Hartsfield syndrome	HP:0000508	Ptosis	(99-80%)
Hartsfield syndrome	HP:0007370	Aplasia/Hypoplasia of the corpus callosum	(99-80%)
Hartsfield syndrome	HP:0001363	Craniosynostosis	(99-80%)
Hartsfield syndrome	HP:0000506	Telecanthus	(99-80%)
Hartsfield syndrome	HP:0002093	Respiratory insufficiency	(99-80%)
Hennekam syndrome	HP:0005280	Depressed nasal bridge	(99-80%)
Hennekam syndrome	HP:0004313	Decreased circulating antibody level	(99-80%)
Hennekam syndrome	HP:0009804	Reduced number of teeth	(99-80%)
Hennekam syndrome	HP:0000316	Hypertelorism	(99-80%)
Hennekam syndrome	HP:0001004	Lymphedema	(99-80%)
Hennekam syndrome	HP:0011069	Increased number of teeth	(99-80%)
Hennekam syndrome	HP:0001999	Abnormal facial shape	(99-80%)
Hennekam syndrome	HP:0100764	Lymphangioma	(99-80%)
Hennekam syndrome	HP:0000369	Low-set ears	(99-80%)
Hennekam syndrome	HP:0001530	Mild postnatal growth retardation	(99-80%)
Hennekam syndrome	HP:0002024	Malabsorption	(99-80%)
Hennekam syndrome	HP:0012368	Flat face	(99-80%)
Hennekam syndrome	HP:0008572	External ear malformation	(99-80%)
Hennekam syndrome	HP:0000431	Wide nasal bridge	(99-80%)
Hennekam syndrome	HP:0001888	Lymphopenia	(99-80%)
Hennekam syndrome	HP:0006482	Abnormality of dental morphology	(99-80%)
Hennekam syndrome	HP:0000684	Delayed eruption of teeth	(99-80%)
Hennekam syndrome	HP:0001249	Intellectual disability	(99-80%)
Lissencephaly type 1 due to doublecortin gene mutation	HP:0001250	Seizure	(99-80%)
Lissencephaly type 1 due to doublecortin gene mutation	HP:0000708	Atypical behavior	(99-80%)
Lissencephaly type 1 due to doublecortin gene mutation	HP:0002463	Language impairment	(99-80%)
Lissencephaly type 1 due to doublecortin gene mutation	HP:0100543	Cognitive impairment	(99-80%)
Isolated Dandy-Walker malformation	HP:0001305	Dandy-Walker malformation	(99-80%)
Isolated Dandy-Walker malformation	HP:0002691	Platybasia	(99-80%)
Isolated Dandy-Walker malformation	HP:0000269	Prominent occiput	(99-80%)
Microduplication Xp11.22p11.23 syndrome	HP:0000750	Delayed speech and language development	(99-80%)
Microduplication Xp11.22p11.23 syndrome	HP:0001249	Intellectual disability	(99-80%)
17p13.3 microduplication syndrome	HP:0000445	Wide nose	(99-80%)
17p13.3 microduplication syndrome	HP:0000348	High forehead	(99-80%)
17p13.3 microduplication syndrome	HP:0000160	Narrow mouth	(99-80%)
17p13.3 microduplication syndrome	HP:0002007	Frontal bossing	(99-80%)
17p13.3 microduplication syndrome	HP:0001263	Global developmental delay	(99-80%)
17p13.3 microduplication syndrome	HP:0003196	Short nose	(99-80%)
17p13.3 microduplication syndrome	HP:0001252	Hypotonia	(99-80%)
17p13.3 microduplication syndrome	HP:0000316	Hypertelorism	(99-80%)
Hydranencephaly	HP:0010994	Abnormal corpus striatum morphology	(99-80%)
Hydranencephaly	HP:0008610	Infantile sensorineural hearing impairment	(99-80%)
Hydranencephaly	HP:0001511	Intrauterine growth retardation	(99-80%)
Hydranencephaly	HP:0002120	Cerebral cortical atrophy	(99-80%)
Hydranencephaly	HP:0008897	Postnatal growth retardation	(99-80%)
Hydranencephaly	HP:0001263	Global developmental delay	(99-80%)
Hydranencephaly	HP:0000618	Blindness	(99-80%)
Hydrocephalus with stenosis of the aqueduct of Sylvius	HP:0000238	Hydrocephalus	(99-80%)
Hydrocephalus with stenosis of the aqueduct of Sylvius	HP:0002410	Aqueductal stenosis	(99-80%)
Hydrocephalus with stenosis of the aqueduct of Sylvius	HP:0010864	Intellectual disability, severe	(99-80%)
Hydrocephalus with stenosis of the aqueduct of Sylvius	HP:0001257	Spasticity	(99-80%)
Hydrocephalus with stenosis of the aqueduct of Sylvius	HP:0002516	Increased intracranial pressure	(99-80%)
Hydrocephalus with stenosis of the aqueduct of Sylvius	HP:0004374	Hemiplegia/hemiparesis	(99-80%)
Hydrolethalus	HP:0001622	Premature birth	(99-80%)
Hydrolethalus	HP:0001331	Absent septum pellucidum	(99-80%)
Hydrolethalus	HP:0001561	Polyhydramnios	(99-80%)
Hydrolethalus	HP:0000347	Micrognathia	(99-80%)
Hydrolethalus	HP:0000278	Retrognathia	(99-80%)
Hydrolethalus	HP:0001162	Postaxial hand polydactyly	(99-80%)
Hydrolethalus	HP:0000238	Hydrocephalus	(99-80%)
Hydrolethalus	HP:0001274	Agenesis of corpus callosum	(99-80%)
Xeroderma pigmentosum-Cockayne syndrome complex	HP:0000238	Hydrocephalus	(99-80%)
Xeroderma pigmentosum-Cockayne syndrome complex	HP:0000992	Cutaneous photosensitivity	(99-80%)
Xeroderma pigmentosum-Cockayne syndrome complex	HP:0000365	Hearing impairment	(99-80%)
Xeroderma pigmentosum-Cockayne syndrome complex	HP:0000988	Skin rash	(99-80%)
Xeroderma pigmentosum-Cockayne syndrome complex	HP:0001029	Poikiloderma	(99-80%)
Xeroderma pigmentosum-Cockayne syndrome complex	HP:0001025	Urticaria	(99-80%)
Xeroderma pigmentosum-Cockayne syndrome complex	HP:0002634	Arteriosclerosis	(99-80%)
Xeroderma pigmentosum-Cockayne syndrome complex	HP:0001251	Ataxia	(99-80%)
Xeroderma pigmentosum-Cockayne syndrome complex	HP:0007495	Prematurely aged appearance	(99-80%)
Xeroderma pigmentosum-Cockayne syndrome complex	HP:0001249	Intellectual disability	(99-80%)
Xeroderma pigmentosum-Cockayne syndrome complex	HP:0004334	Dermal atrophy	(99-80%)
Xeroderma pigmentosum-Cockayne syndrome complex	HP:0004337	Abnormality of amino acid metabolism	(99-80%)
Xeroderma pigmentosum-Cockayne syndrome complex	HP:0000648	Optic atrophy	(99-80%)
Xeroderma pigmentosum-Cockayne syndrome complex	HP:0001257	Spasticity	(99-80%)
Xeroderma pigmentosum-Cockayne syndrome complex	HP:0004326	Cachexia	(99-80%)
Xeroderma pigmentosum-Cockayne syndrome complex	HP:0000958	Dry skin	(99-80%)
Xeroderma pigmentosum-Cockayne syndrome complex	HP:0000639	Nystagmus	(99-80%)
Xeroderma pigmentosum-Cockayne syndrome complex	HP:0000252	Microcephaly	(99-80%)
Xeroderma pigmentosum-Cockayne syndrome complex	HP:0007587	Numerous pigmented freckles	(99-80%)
Xeroderma pigmentosum-Cockayne syndrome complex	HP:0000488	Retinopathy	(99-80%)
Xeroderma pigmentosum-Cockayne syndrome complex	HP:0004322	Short stature	(99-80%)
Joubert syndrome with ocular defect	HP:0001251	Ataxia	(99-80%)
Joubert syndrome with ocular defect	HP:0001249	Intellectual disability	(99-80%)
Joubert syndrome with ocular defect	HP:0000657	Oculomotor apraxia	(99-80%)
Joubert syndrome with ocular defect	HP:0001252	Hypotonia	(99-80%)
Joubert syndrome with ocular defect	HP:0000556	Retinal dystrophy	(99-80%)
Joubert syndrome with ocular defect	HP:0001320	Cerebellar vermis hypoplasia	(99-80%)
Joubert syndrome with ocular defect	HP:0002419	Molar tooth sign on MRI	(99-80%)
Joubert syndrome with ocular defect	HP:0002793	Abnormal pattern of respiration	(99-80%)
Joubert syndrome with ocular defect	HP:0002104	Apnea	(99-80%)
Joubert syndrome with ocular defect	HP:0001263	Global developmental delay	(99-80%)
Joubert syndrome with renal defect	HP:0001249	Intellectual disability	(99-80%)
Joubert syndrome with renal defect	HP:0002419	Molar tooth sign on MRI	(99-80%)
Joubert syndrome with renal defect	HP:0000112	Nephropathy	(99-80%)
Joubert syndrome with renal defect	HP:0001320	Cerebellar vermis hypoplasia	(99-80%)
Joubert syndrome with renal defect	HP:0002104	Apnea	(99-80%)
Joubert syndrome with renal defect	HP:0000657	Oculomotor apraxia	(99-80%)
Joubert syndrome with renal defect	HP:0001263	Global developmental delay	(99-80%)
Joubert syndrome with renal defect	HP:0001252	Hypotonia	(99-80%)
Joubert syndrome with renal defect	HP:0001251	Ataxia	(99-80%)
Joubert syndrome with renal defect	HP:0002793	Abnormal pattern of respiration	(99-80%)
Familial cerebral cavernous malformation	HP:0001250	Seizure	(99-80%)
Familial cerebral cavernous malformation	HP:0002315	Headache	(99-80%)
Familial cerebral cavernous malformation	HP:0001342	Cerebral hemorrhage	(99-80%)
5q14.3 microdeletion syndrome	HP:0000348	High forehead	(99-80%)
5q14.3 microdeletion syndrome	HP:0001252	Hypotonia	(99-80%)
5q14.3 microdeletion syndrome	HP:0000729	Autistic behavior	(99-80%)
5q14.3 microdeletion syndrome	HP:0000750	Delayed speech and language development	(99-80%)
5q14.3 microdeletion syndrome	HP:0001250	Seizure	(99-80%)
5q14.3 microdeletion syndrome	HP:0010864	Intellectual disability, severe	(99-80%)
5q14.3 microdeletion syndrome	HP:0000337	Broad forehead	(99-80%)
2q23.1 microdeletion syndrome	HP:0010864	Intellectual disability, severe	(99-80%)
2q23.1 microdeletion syndrome	HP:0001250	Seizure	(99-80%)
2q23.1 microdeletion syndrome	HP:0000750	Delayed speech and language development	(99-80%)
2q23.1 microdeletion syndrome	HP:0000733	Stereotypy	(99-80%)
Dopamine beta-hydroxylase deficiency	HP:0001278	Orthostatic hypotension	(99-80%)
Dopamine beta-hydroxylase deficiency	HP:0011979	Elevated urinary dopamine	(99-80%)
Dopamine beta-hydroxylase deficiency	HP:0012384	Rhinitis	(99-80%)
Dopamine beta-hydroxylase deficiency	HP:0001488	Bilateral ptosis	(99-80%)
Johanson-Blizzard syndrome	HP:0001732	Abnormality of the pancreas	(99-80%)
Johanson-Blizzard syndrome	HP:0000430	Underdeveloped nasal alae	(99-80%)
Johanson-Blizzard syndrome	HP:0002024	Malabsorption	(99-80%)
Johanson-Blizzard syndrome	HP:0001508	Failure to thrive	(99-80%)
Johanson-Blizzard syndrome	HP:0000164	Abnormality of the dentition	(99-80%)
Johanson-Blizzard syndrome	HP:0001738	Exocrine pancreatic insufficiency	(99-80%)
Johanson-Blizzard syndrome	HP:0010720	Abnormal hair pattern	(99-80%)
Johanson-Blizzard syndrome	HP:0001511	Intrauterine growth retardation	(99-80%)
Johanson-Blizzard syndrome	HP:0004322	Short stature	(99-80%)
Johanson-Blizzard syndrome	HP:0003196	Short nose	(99-80%)
Johanson-Blizzard syndrome	HP:0001596	Alopecia	(99-80%)
Joubert syndrome with oculorenal defect	HP:0001252	Hypotonia	(99-80%)
Joubert syndrome with oculorenal defect	HP:0002419	Molar tooth sign on MRI	(99-80%)
Joubert syndrome with oculorenal defect	HP:0002104	Apnea	(99-80%)
Joubert syndrome with oculorenal defect	HP:0001320	Cerebellar vermis hypoplasia	(99-80%)
Joubert syndrome with oculorenal defect	HP:0001251	Ataxia	(99-80%)
Joubert syndrome with oculorenal defect	HP:0001249	Intellectual disability	(99-80%)
Joubert syndrome with oculorenal defect	HP:0002789	Tachypnea	(99-80%)
Joubert syndrome with oculorenal defect	HP:0001263	Global developmental delay	(99-80%)
Joubert syndrome with oculorenal defect	HP:0000556	Retinal dystrophy	(99-80%)
Joubert syndrome with oculorenal defect	HP:0000112	Nephropathy	(99-80%)
Kabuki syndrome	HP:0002937	Hemivertebrae	(99-80%)
Kabuki syndrome	HP:0002000	Short columella	(99-80%)
Kabuki syndrome	HP:0002553	Highly arched eyebrow	(99-80%)
Kabuki syndrome	HP:0003312	Abnormal form of the vertebral bodies	(99-80%)
Kabuki syndrome	HP:0007655	Eversion of lateral third of lower eyelids	(99-80%)
Kabuki syndrome	HP:0005338	Sparse lateral eyebrow	(99-80%)
Kabuki syndrome	HP:0000411	Protruding ear	(99-80%)
Kabuki syndrome	HP:0005819	Short middle phalanx of finger	(99-80%)
Kabuki syndrome	HP:0003316	Butterfly vertebrae	(99-80%)
Kabuki syndrome	HP:0007477	Abnormal dermatoglyphics	(99-80%)
Kabuki syndrome	HP:0008428	Vertebral clefting	(99-80%)
Kabuki syndrome	HP:0000400	Macrotia	(99-80%)
Kabuki syndrome	HP:0000527	Long eyelashes	(99-80%)
Kabuki syndrome	HP:0009237	Short 5th finger	(99-80%)
Sanjad-Sakati syndrome	HP:0008572	External ear malformation	(99-80%)
Sanjad-Sakati syndrome	HP:0000348	High forehead	(99-80%)
Sanjad-Sakati syndrome	HP:0008897	Postnatal growth retardation	(99-80%)
Sanjad-Sakati syndrome	HP:0002750	Delayed skeletal maturation	(99-80%)
Sanjad-Sakati syndrome	HP:0001250	Seizure	(99-80%)
Sanjad-Sakati syndrome	HP:0000233	Thin vermilion border	(99-80%)
Sanjad-Sakati syndrome	HP:0000343	Long philtrum	(99-80%)
Sanjad-Sakati syndrome	HP:0002901	Hypocalcemia	(99-80%)
Sanjad-Sakati syndrome	HP:0001773	Short foot	(99-80%)
Sanjad-Sakati syndrome	HP:0008198	Congenital hypoparathyroidism	(99-80%)
Sanjad-Sakati syndrome	HP:0002905	Hyperphosphatemia	(99-80%)
Sanjad-Sakati syndrome	HP:0008846	Severe intrauterine growth retardation	(99-80%)
Sanjad-Sakati syndrome	HP:0004322	Short stature	(99-80%)
Sanjad-Sakati syndrome	HP:0000347	Micrognathia	(99-80%)
Sanjad-Sakati syndrome	HP:0000368	Low-set, posteriorly rotated ears	(99-80%)
Sanjad-Sakati syndrome	HP:0005280	Depressed nasal bridge	(99-80%)
Sanjad-Sakati syndrome	HP:0000252	Microcephaly	(99-80%)
Sanjad-Sakati syndrome	HP:0000444	Convex nasal ridge	(99-80%)
Sanjad-Sakati syndrome	HP:0000829	Hypoparathyroidism	(99-80%)
Sanjad-Sakati syndrome	HP:0001249	Intellectual disability	(99-80%)
Sanjad-Sakati syndrome	HP:0200055	Small hand	(99-80%)
Sanjad-Sakati syndrome	HP:0000490	Deeply set eye	(99-80%)
Duane retraction syndrome	HP:0000486	Strabismus	(99-80%)
Duane retraction syndrome	HP:0012246	Oculomotor nerve palsy	(99-80%)
Duane retraction syndrome	HP:0009921	Duane anomaly	(99-80%)
Duane retraction syndrome	HP:0000657	Oculomotor apraxia	(99-80%)
Duane retraction syndrome	HP:0000496	Abnormality of eye movement	(99-80%)
Duane retraction syndrome	HP:0012745	Short palpebral fissure	(99-80%)
KBG syndrome	HP:0004322	Short stature	(79-30%)Diagnostic criterion
KBG syndrome	HP:0000028	Cryptorchidism	(79-30%)Diagnostic criterion
KBG syndrome	HP:0000175	Cleft palate	(79-30%)Diagnostic criterion
KBG syndrome	HP:0002353	EEG abnormality	(29-5%)Diagnostic criterion
KBG syndrome	HP:0002650	Scoliosis	(79-30%)Diagnostic criterion
KBG syndrome	HP:0010720	Abnormal hair pattern	(79-30%)Diagnostic criterion
KBG syndrome	HP:0002750	Delayed skeletal maturation	(79-30%)Diagnostic criterion
KBG syndrome	HP:0011968	Feeding difficulties	(79-30%)Diagnostic criterion
KBG syndrome	HP:0001263	Global developmental delay	(79-30%)Diagnostic criterion
KBG syndrome	HP:0004474	Persistent open anterior fontanelle	(29-5%)Diagnostic criterion
KBG syndrome	HP:0001566	Widely-spaced maxillary central incisors	(79-30%)Diagnostic criterion
KBG syndrome	HP:0001572	Macrodontia	(79-30%)Diagnostic criterion
KBG syndrome	HP:0000891	Cervical ribs	(79-30%)Diagnostic criterion
Dubowitz syndrome	HP:0011304	Broad thumb	(99-80%)
Dubowitz syndrome	HP:0000506	Telecanthus	(99-80%)
Dubowitz syndrome	HP:0000252	Microcephaly	(99-80%)
Dubowitz syndrome	HP:0009602	Abnormality of thumb phalanx	(99-80%)
Dubowitz syndrome	HP:0004322	Short stature	(99-80%)
Dubowitz syndrome	HP:0009891	Underdeveloped supraorbital ridges	(99-80%)
Dubowitz syndrome	HP:0000316	Hypertelorism	(99-80%)
Dubowitz syndrome	HP:0009601	Aplasia/Hypoplasia of the thumb	(99-80%)
Dubowitz syndrome	HP:0001511	Intrauterine growth retardation	(99-80%)
Dubowitz syndrome	HP:0001249	Intellectual disability	(99-80%)
Laurence-Moon syndrome	HP:0006101	Finger syndactyly	(99-80%)
Laurence-Moon syndrome	HP:0001513	Obesity	(99-80%)
Laurence-Moon syndrome	HP:0001161	Hand polydactyly	(99-80%)
Laurence-Moon syndrome	HP:0001249	Intellectual disability	(99-80%)
Laurence-Moon syndrome	HP:0009896	Abnormality of the antitragus	(99-80%)
Pyruvate dehydrogenase E3 deficiency	HP:0002013	Vomiting	(99-80%)
Pyruvate dehydrogenase E3 deficiency	HP:0003128	Lactic acidosis	(99-80%)
Pyruvate dehydrogenase E3 deficiency	HP:0012758	Neurodevelopmental delay	(99-80%)
Pyruvate dehydrogenase E3 deficiency	HP:0002151	Increased serum lactate	(99-80%)
Pyruvate dehydrogenase E3 deficiency	HP:0001290	Generalized hypotonia	(99-80%)
RFT1-CDG	HP:0002804	Arthrogryposis multiplex congenita	(99-80%)
RFT1-CDG	HP:0000365	Hearing impairment	(99-80%)
Marden-Walker syndrome	HP:0012745	Short palpebral fissure	(99-80%)
Marden-Walker syndrome	HP:0003510	Severe short stature	(99-80%)
Marden-Walker syndrome	HP:0011968	Feeding difficulties	(99-80%)
Marden-Walker syndrome	HP:0003202	Skeletal muscle atrophy	(99-80%)
Marden-Walker syndrome	HP:0001508	Failure to thrive	(99-80%)
Marden-Walker syndrome	HP:0003560	Muscular dystrophy	(99-80%)
Marden-Walker syndrome	HP:0001510	Growth delay	(99-80%)
Marden-Walker syndrome	HP:0002804	Arthrogryposis multiplex congenita	(99-80%)
Marden-Walker syndrome	HP:0001387	Joint stiffness	(99-80%)
Marden-Walker syndrome	HP:0002974	Radioulnar synostosis	(99-80%)
Marden-Walker syndrome	HP:0000278	Retrognathia	(99-80%)
Marden-Walker syndrome	HP:0000369	Low-set ears	(99-80%)
Marden-Walker syndrome	HP:0001263	Global developmental delay	(99-80%)
Marden-Walker syndrome	HP:0001460	Aplasia/Hypoplasia involving the skeletal musculature	(99-80%)
Marden-Walker syndrome	HP:0001328	Specific learning disability	(99-80%)
Marden-Walker syndrome	HP:0001166	Arachnodactyly	(99-80%)
Marden-Walker syndrome	HP:0000160	Narrow mouth	(99-80%)
Marden-Walker syndrome	HP:0000358	Posteriorly rotated ears	(99-80%)
Marden-Walker syndrome	HP:0001249	Intellectual disability	(99-80%)
Marden-Walker syndrome	HP:0000193	Bifid uvula	(99-80%)
Marden-Walker syndrome	HP:0000508	Ptosis	(99-80%)
Marden-Walker syndrome	HP:0001252	Hypotonia	(99-80%)
Marden-Walker syndrome	HP:0000176	Submucous cleft hard palate	(99-80%)
Marden-Walker syndrome	HP:0000347	Micrognathia	(99-80%)
Marden-Walker syndrome	HP:0000175	Cleft palate	(99-80%)
Marden-Walker syndrome	HP:0000298	Mask-like facies	(99-80%)
Marden-Walker syndrome	HP:0000252	Microcephaly	(99-80%)
Marden-Walker syndrome	HP:0000581	Blepharophimosis	(99-80%)
Shprintzen-Goldberg syndrome	HP:0000369	Low-set ears	(99-80%)
Shprintzen-Goldberg syndrome	HP:0000358	Posteriorly rotated ears	(99-80%)
Shprintzen-Goldberg syndrome	HP:0001763	Pes planus	(99-80%)
Shprintzen-Goldberg syndrome	HP:0000494	Downslanted palpebral fissures	(99-80%)
Shprintzen-Goldberg syndrome	HP:0001249	Intellectual disability	(99-80%)
Shprintzen-Goldberg syndrome	HP:0000520	Proptosis	(99-80%)
Shprintzen-Goldberg syndrome	HP:0000506	Telecanthus	(99-80%)
Shprintzen-Goldberg syndrome	HP:0001166	Arachnodactyly	(99-80%)
Shprintzen-Goldberg syndrome	HP:0002705	High, narrow palate	(99-80%)
Shprintzen-Goldberg syndrome	HP:0000347	Micrognathia	(99-80%)
Shprintzen-Goldberg syndrome	HP:0000278	Retrognathia	(99-80%)
Shprintzen-Goldberg syndrome	HP:0000268	Dolichocephaly	(99-80%)
Shprintzen-Goldberg syndrome	HP:0000316	Hypertelorism	(99-80%)
Shprintzen-Goldberg syndrome	HP:0001252	Hypotonia	(99-80%)
MASA syndrome	HP:0001188	Hand clenching	(99-80%)
MASA syndrome	HP:0001347	Hyperreflexia	(99-80%)
MASA syndrome	HP:0004374	Hemiplegia/hemiparesis	(99-80%)
MASA syndrome	HP:0001249	Intellectual disability	(99-80%)
MASA syndrome	HP:0001288	Gait disturbance	(99-80%)
MASA syndrome	HP:0000750	Delayed speech and language development	(99-80%)
MASA syndrome	HP:0001258	Spastic paraplegia	(99-80%)
MASA syndrome	HP:0004322	Short stature	(99-80%)
MASA syndrome	HP:0002381	Aphasia	(99-80%)
Hyperphosphatasia-intellectual disability syndrome	HP:0000316	Hypertelorism	(99-80%)
Hyperphosphatasia-intellectual disability syndrome	HP:0001250	Seizure	(99-80%)
Hyperphosphatasia-intellectual disability syndrome	HP:0001263	Global developmental delay	(99-80%)
Hyperphosphatasia-intellectual disability syndrome	HP:0003155	Elevated circulating alkaline phosphatase concentration	(99-80%)
Hyperphosphatasia-intellectual disability syndrome	HP:0006118	Shortening of all distal phalanges of the fingers	(99-80%)
Hyperphosphatasia-intellectual disability syndrome	HP:0008947	Infantile muscular hypotonia	(99-80%)
Melnick-Needles syndrome	HP:0010306	Short thorax	(99-80%)
Melnick-Needles syndrome	HP:0004322	Short stature	(99-80%)
Melnick-Needles syndrome	HP:0006487	Bowing of the long bones	(99-80%)
Melnick-Needles syndrome	HP:0000520	Proptosis	(99-80%)
Melnick-Needles syndrome	HP:0000347	Micrognathia	(99-80%)
Melnick-Needles syndrome	HP:0003103	Abnormal cortical bone morphology	(99-80%)
Melnick-Needles syndrome	HP:0000270	Delayed cranial suture closure	(99-80%)
Melnick-Needles syndrome	HP:0000316	Hypertelorism	(99-80%)
Melnick-Needles syndrome	HP:0000336	Prominent supraorbital ridges	(99-80%)
Melnick-Needles syndrome	HP:0000774	Narrow chest	(99-80%)
Melnick-Needles syndrome	HP:0000944	Abnormal metaphysis morphology	(99-80%)
Corpus callosum agenesis-abnormal genitalia syndrome	HP:0001250	Seizure	(99-80%)
Corpus callosum agenesis-abnormal genitalia syndrome	HP:0001274	Agenesis of corpus callosum	(99-80%)
Corpus callosum agenesis-abnormal genitalia syndrome	HP:0010864	Intellectual disability, severe	(99-80%)
Corpus callosum agenesis-abnormal genitalia syndrome	HP:0000252	Microcephaly	(99-80%)
Corpus callosum agenesis-abnormal genitalia syndrome	HP:0001257	Spasticity	(99-80%)
Corpus callosum agenesis-abnormal genitalia syndrome	HP:0011344	Severe global developmental delay	(99-80%)
Corpus callosum agenesis-abnormal genitalia syndrome	HP:0004322	Short stature	(99-80%)
Polymicrogyria with optic nerve hypoplasia	HP:0001344	Absent speech	(99-80%)
Polymicrogyria with optic nerve hypoplasia	HP:0030048	Colpocephaly	(99-80%)
Polymicrogyria with optic nerve hypoplasia	HP:0011344	Severe global developmental delay	(99-80%)
Polymicrogyria with optic nerve hypoplasia	HP:0001319	Neonatal hypotonia	(99-80%)
Polymicrogyria with optic nerve hypoplasia	HP:0000609	Optic nerve hypoplasia	(99-80%)
Polymicrogyria with optic nerve hypoplasia	HP:0000707	Abnormality of the nervous system	(99-80%)
Polymicrogyria with optic nerve hypoplasia	HP:0001265	Hyporeflexia	(99-80%)
Polymicrogyria with optic nerve hypoplasia	HP:0002126	Polymicrogyria	(99-80%)
Polymicrogyria with optic nerve hypoplasia	HP:0001250	Seizure	(99-80%)
AICA-ribosiduria	HP:0000369	Low-set ears	(99-80%)
AICA-ribosiduria	HP:0007875	Congenital blindness	(99-80%)
AICA-ribosiduria	HP:0000219	Thin upper lip vermilion	(99-80%)
AICA-ribosiduria	HP:0000248	Brachycephaly	(99-80%)
AICA-ribosiduria	HP:0000154	Wide mouth	(99-80%)
AICA-ribosiduria	HP:0000063	Fused labia minora	(99-80%)
AICA-ribosiduria	HP:0010864	Intellectual disability, severe	(99-80%)
AICA-ribosiduria	HP:0011220	Prominent forehead	(99-80%)
AICA-ribosiduria	HP:0001250	Seizure	(99-80%)
AICA-ribosiduria	HP:0008665	Clitoral hypertrophy	(99-80%)
Micro syndrome	HP:0001257	Spasticity	(99-80%)
Micro syndrome	HP:0010864	Intellectual disability, severe	(99-80%)
Micro syndrome	HP:0001387	Joint stiffness	(99-80%)
Micro syndrome	HP:0001252	Hypotonia	(99-80%)
Micro syndrome	HP:0000823	Delayed puberty	(99-80%)
Micro syndrome	HP:0000648	Optic atrophy	(99-80%)
Micro syndrome	HP:0001302	Pachygyria	(99-80%)
Micro syndrome	HP:0100704	Cerebral visual impairment	(99-80%)
Micro syndrome	HP:0000518	Cataract	(99-80%)
Micro syndrome	HP:0001263	Global developmental delay	(99-80%)
Micro syndrome	HP:0000482	Microcornea	(99-80%)
Micro syndrome	HP:0000028	Cryptorchidism	(99-80%)
Micro syndrome	HP:0003196	Short nose	(99-80%)
Micro syndrome	HP:0000431	Wide nasal bridge	(99-80%)
Micro syndrome	HP:0007370	Aplasia/Hypoplasia of the corpus callosum	(99-80%)
Micro syndrome	HP:0000252	Microcephaly	(99-80%)
Micro syndrome	HP:0004322	Short stature	(99-80%)
Micro syndrome	HP:0001339	Lissencephaly	(99-80%)
Micro syndrome	HP:0000463	Anteverted nares	(99-80%)
Micro syndrome	HP:0000568	Microphthalmia	(99-80%)
Micro syndrome	HP:0000218	High palate	(99-80%)
Micro syndrome	HP:0000322	Short philtrum	(99-80%)
Autosomal recessive primary microcephaly	HP:0004322	Short stature	(99-80%)
Autosomal recessive primary microcephaly	HP:0000219	Thin upper lip vermilion	(99-80%)
Autosomal recessive primary microcephaly	HP:0001510	Growth delay	(99-80%)
Autosomal recessive primary microcephaly	HP:0010864	Intellectual disability, severe	(99-80%)
Autosomal recessive primary microcephaly	HP:0001263	Global developmental delay	(99-80%)
Autosomal recessive primary microcephaly	HP:0000340	Sloping forehead	(99-80%)
Autosomal recessive primary microcephaly	HP:0002282	Gray matter heterotopia	(99-80%)
Autosomal recessive primary microcephaly	HP:0000582	Upslanted palpebral fissure	(99-80%)
Autosomal recessive primary microcephaly	HP:0000252	Microcephaly	(99-80%)
CK syndrome	HP:0025406	Asthenia	(99-80%)
CK syndrome	HP:0002126	Polymicrogyria	(99-80%)
CK syndrome	HP:0000286	Epicanthus	(99-80%)
CK syndrome	HP:0100807	Long fingers	(99-80%)
CK syndrome	HP:0001302	Pachygyria	(99-80%)
CK syndrome	HP:0000272	Malar flattening	(99-80%)
CK syndrome	HP:0000486	Strabismus	(99-80%)
CK syndrome	HP:0001533	Slender build	(99-80%)
CK syndrome	HP:0000276	Long face	(99-80%)
CK syndrome	HP:0001263	Global developmental delay	(99-80%)
CK syndrome	HP:0000252	Microcephaly	(99-80%)
CK syndrome	HP:0000750	Delayed speech and language development	(99-80%)
CK syndrome	HP:0000678	Dental crowding	(99-80%)
CK syndrome	HP:0002381	Aphasia	(99-80%)
CK syndrome	HP:0000218	High palate	(99-80%)
CK syndrome	HP:0002360	Sleep disturbance	(99-80%)
CK syndrome	HP:0000308	Microretrognathia	(99-80%)
CK syndrome	HP:0000737	Irritability	(99-80%)
CK syndrome	HP:0000426	Prominent nasal bridge	(99-80%)
CK syndrome	HP:0000358	Posteriorly rotated ears	(99-80%)
CK syndrome	HP:0000582	Upslanted palpebral fissure	(99-80%)
CK syndrome	HP:0001249	Intellectual disability	(99-80%)
CK syndrome	HP:0000275	Narrow face	(99-80%)
CK syndrome	HP:0002751	Kyphoscoliosis	(99-80%)
CK syndrome	HP:0002538	Abnormality of the cerebral cortex	(99-80%)
CK syndrome	HP:0010511	Long toe	(99-80%)
CK syndrome	HP:0007874	Almond-shaped palpebral fissure	(99-80%)
CK syndrome	HP:0002938	Lumbar hyperlordosis	(99-80%)
CK syndrome	HP:0001250	Seizure	(99-80%)
Autosomal dominant primary microcephaly	HP:0009804	Reduced number of teeth	(99-80%)
Autosomal dominant primary microcephaly	HP:0004322	Short stature	(99-80%)
Autosomal dominant primary microcephaly	HP:0000252	Microcephaly	(99-80%)
Autosomal recessive chorioretinopathy-microcephaly syndrome	HP:0000252	Microcephaly	(99-80%)
Autosomal recessive chorioretinopathy-microcephaly syndrome	HP:0007703	Abnormality of retinal pigmentation	(99-80%)
Microcephaly-lymphedema-chorioretinopathy syndrome	HP:0000504	Abnormality of vision	(99-80%)
Microcephaly-lymphedema-chorioretinopathy syndrome	HP:0000252	Microcephaly	(99-80%)
Microcephaly-lymphedema-chorioretinopathy syndrome	HP:0001004	Lymphedema	(99-80%)
Microcephaly-lymphedema-chorioretinopathy syndrome	HP:0000478	Abnormality of the eye	(99-80%)
Ear-patella-short stature syndrome	HP:0004209	Clinodactyly of the 5th finger	(99-80%)
Ear-patella-short stature syndrome	HP:0001510	Growth delay	(99-80%)
Ear-patella-short stature syndrome	HP:0003100	Slender long bone	(99-80%)
Ear-patella-short stature syndrome	HP:0005930	Abnormality of epiphysis morphology	(99-80%)
Ear-patella-short stature syndrome	HP:0002750	Delayed skeletal maturation	(99-80%)
Ear-patella-short stature syndrome	HP:0001511	Intrauterine growth retardation	(99-80%)
Ear-patella-short stature syndrome	HP:0000413	Atresia of the external auditory canal	(99-80%)
Ear-patella-short stature syndrome	HP:0000160	Narrow mouth	(99-80%)
Ear-patella-short stature syndrome	HP:0001508	Failure to thrive	(99-80%)
Ear-patella-short stature syndrome	HP:0000252	Microcephaly	(99-80%)
Ear-patella-short stature syndrome	HP:0000028	Cryptorchidism	(99-80%)
Ear-patella-short stature syndrome	HP:0011968	Feeding difficulties	(99-80%)
Ear-patella-short stature syndrome	HP:0003510	Severe short stature	(99-80%)
Ear-patella-short stature syndrome	HP:0000278	Retrognathia	(99-80%)
Ear-patella-short stature syndrome	HP:0011267	Microtia, third degree	(99-80%)
Ear-patella-short stature syndrome	HP:0000356	Abnormality of the outer ear	(99-80%)
Ear-patella-short stature syndrome	HP:0009939	Mandibular aplasia	(99-80%)
Ear-patella-short stature syndrome	HP:0000347	Micrognathia	(99-80%)
Ear-patella-short stature syndrome	HP:0005692	Joint hyperflexibility	(99-80%)
Ear-patella-short stature syndrome	HP:0009892	Anotia	(99-80%)
Microphthalmia with linear skin defects syndrome	HP:0008065	Aplasia/Hypoplasia of the skin	(99-80%)
Microphthalmia with linear skin defects syndrome	HP:0011800	Midface retrusion	(99-80%)
Microphthalmia with linear skin defects syndrome	HP:0010783	Erythema	(99-80%)
Microphthalmia with linear skin defects syndrome	HP:0007957	Corneal opacity	(99-80%)
Microphthalmia with linear skin defects syndrome	HP:0004334	Dermal atrophy	(99-80%)
Microphthalmia with linear skin defects syndrome	HP:0000647	Sclerocornea	(99-80%)
Microphthalmia with linear skin defects syndrome	HP:0000568	Microphthalmia	(99-80%)
Microphthalmia with linear skin defects syndrome	HP:0000776	Congenital diaphragmatic hernia	(99-80%)
Microphthalmia with linear skin defects syndrome	HP:0000953	Hyperpigmentation of the skin	(99-80%)
Microphthalmia with linear skin defects syndrome	HP:0000528	Anophthalmia	(99-80%)
Microphthalmia with linear skin defects syndrome	HP:0001000	Abnormality of skin pigmentation	(99-80%)
Epidermolysis bullosa simplex with muscular dystrophy	HP:0001812	Hyperconvex fingernails	(99-80%)
Epidermolysis bullosa simplex with muscular dystrophy	HP:0001804	Hypoplastic fingernail	(99-80%)
Epidermolysis bullosa simplex with muscular dystrophy	HP:0200037	Skin vesicle	(99-80%)
Epidermolysis bullosa simplex with muscular dystrophy	HP:0000602	Ophthalmoplegia	(99-80%)
Epidermolysis bullosa simplex with muscular dystrophy	HP:0002381	Aphasia	(99-80%)
Epidermolysis bullosa simplex with muscular dystrophy	HP:0002300	Mutism	(99-80%)
Epidermolysis bullosa simplex with muscular dystrophy	HP:0001596	Alopecia	(99-80%)
Epidermolysis bullosa simplex with muscular dystrophy	HP:0003198	Myopathy	(99-80%)
Epidermolysis bullosa simplex with muscular dystrophy	HP:0010529	Echolalia	(99-80%)
Epidermolysis bullosa simplex with muscular dystrophy	HP:0010547	Muscle flaccidity	(99-80%)
Epidermolysis bullosa simplex with muscular dystrophy	HP:0000597	Ophthalmoparesis	(99-80%)
Epidermolysis bullosa simplex with muscular dystrophy	HP:0012246	Oculomotor nerve palsy	(99-80%)
Lethal intrauterine growth restriction-cortical malformation-congenital contractures syndrome	HP:0001360	Holoprosencephaly	(99-80%)
Lethal intrauterine growth restriction-cortical malformation-congenital contractures syndrome	HP:0001558	Decreased fetal movement	(99-80%)
Lethal intrauterine growth restriction-cortical malformation-congenital contractures syndrome	HP:0000252	Microcephaly	(99-80%)
Lethal intrauterine growth restriction-cortical malformation-congenital contractures syndrome	HP:0006703	Aplasia/Hypoplasia of the lungs	(99-80%)
Lethal intrauterine growth restriction-cortical malformation-congenital contractures syndrome	HP:0001376	Limitation of joint mobility	(99-80%)
Lethal intrauterine growth restriction-cortical malformation-congenital contractures syndrome	HP:0002828	Multiple joint contractures	(99-80%)
Myhre syndrome	HP:0000327	Hypoplasia of the maxilla	(99-80%)
Myhre syndrome	HP:0000160	Narrow mouth	(99-80%)
Myhre syndrome	HP:0011800	Midface retrusion	(99-80%)
Myhre syndrome	HP:0000303	Mandibular prognathia	(99-80%)
Myhre syndrome	HP:0000233	Thin vermilion border	(99-80%)
Myhre syndrome	HP:0001156	Brachydactyly	(99-80%)
Myhre syndrome	HP:0001328	Specific learning disability	(99-80%)
Myhre syndrome	HP:0000772	Abnormal rib morphology	(99-80%)
Myhre syndrome	HP:0000365	Hearing impairment	(99-80%)
Myhre syndrome	HP:0004493	Craniofacial hyperostosis	(99-80%)
Myhre syndrome	HP:0001387	Joint stiffness	(99-80%)
Myhre syndrome	HP:0003510	Severe short stature	(99-80%)
Myhre syndrome	HP:0000926	Platyspondyly	(99-80%)
Myhre syndrome	HP:0008818	Large iliac wings	(99-80%)
Myhre syndrome	HP:0001263	Global developmental delay	(99-80%)
Myhre syndrome	HP:0001511	Intrauterine growth retardation	(99-80%)
Myhre syndrome	HP:0003712	Skeletal muscle hypertrophy	(99-80%)
Myhre syndrome	HP:0001249	Intellectual disability	(99-80%)
Myhre syndrome	HP:0004279	Short palm	(99-80%)
Myhre syndrome	HP:0003172	Abnormality of the pubic bone	(99-80%)
Microcephalic osteodysplastic primordial dwarfism types I and III	HP:0009836	Broad distal phalanx of finger	(99-80%)
Microcephalic osteodysplastic primordial dwarfism types I and III	HP:0000347	Micrognathia	(99-80%)
Microcephalic osteodysplastic primordial dwarfism types I and III	HP:0045074	Thin eyebrow	(99-80%)
Microcephalic osteodysplastic primordial dwarfism types I and III	HP:0003510	Severe short stature	(99-80%)
Microcephalic osteodysplastic primordial dwarfism types I and III	HP:0011457	Loss of eyelashes	(99-80%)
Microcephalic osteodysplastic primordial dwarfism types I and III	HP:0005108	Abnormality of the intervertebral disk	(99-80%)
Microcephalic osteodysplastic primordial dwarfism types I and III	HP:0010935	Abnormality of the upper urinary tract	(99-80%)
Microcephalic osteodysplastic primordial dwarfism types I and III	HP:0009832	Abnormal distal phalanx morphology of finger	(99-80%)
Microcephalic osteodysplastic primordial dwarfism types I and III	HP:0000278	Retrognathia	(99-80%)
Microcephalic osteodysplastic primordial dwarfism types I and III	HP:0000269	Prominent occiput	(99-80%)
Microcephalic osteodysplastic primordial dwarfism types I and III	HP:0005613	Aplasia/hypoplasia of the femur	(99-80%)
Microcephalic osteodysplastic primordial dwarfism types I and III	HP:0002133	Status epilepticus	(99-80%)
Microcephalic osteodysplastic primordial dwarfism types I and III	HP:0010443	Bifid femur	(99-80%)
Microcephalic osteodysplastic primordial dwarfism types I and III	HP:0003552	Muscle stiffness	(99-80%)
Microcephalic osteodysplastic primordial dwarfism types I and III	HP:0004279	Short palm	(99-80%)
Microcephalic osteodysplastic primordial dwarfism types I and III	HP:0006660	Aplastic clavicles	(99-80%)
Microcephalic osteodysplastic primordial dwarfism types I and III	HP:0002121	Generalized non-motor (absence) seizure	(99-80%)
Microcephalic osteodysplastic primordial dwarfism types I and III	HP:0000470	Short neck	(99-80%)
Microcephalic osteodysplastic primordial dwarfism types I and III	HP:0005916	Abnormal metacarpal morphology	(99-80%)
Microcephalic osteodysplastic primordial dwarfism types I and III	HP:0100530	Abnormality of calcium-phosphate metabolism	(99-80%)
Microcephalic osteodysplastic primordial dwarfism types I and III	HP:0008818	Large iliac wings	(99-80%)
Microcephalic osteodysplastic primordial dwarfism types I and III	HP:0002750	Delayed skeletal maturation	(99-80%)
Microcephalic osteodysplastic primordial dwarfism types I and III	HP:0100569	Abnormally ossified vertebrae	(99-80%)
Microcephalic osteodysplastic primordial dwarfism types I and III	HP:0002983	Micromelia	(99-80%)
Microcephalic osteodysplastic primordial dwarfism types I and III	HP:0000414	Bulbous nose	(99-80%)
Microcephalic osteodysplastic primordial dwarfism types I and III	HP:0003312	Abnormal form of the vertebral bodies	(99-80%)
Microcephalic osteodysplastic primordial dwarfism types I and III	HP:0000938	Osteopenia	(99-80%)
Microcephalic osteodysplastic primordial dwarfism types I and III	HP:0007598	Bilateral single transverse palmar creases	(99-80%)
Microcephalic osteodysplastic primordial dwarfism types I and III	HP:0002749	Osteomalacia	(99-80%)
Microcephalic osteodysplastic primordial dwarfism types I and III	HP:0003172	Abnormality of the pubic bone	(99-80%)
Microcephalic osteodysplastic primordial dwarfism types I and III	HP:0000079	Abnormality of the urinary system	(99-80%)
Microcephalic osteodysplastic primordial dwarfism types I and III	HP:0000358	Posteriorly rotated ears	(99-80%)
Microcephalic osteodysplastic primordial dwarfism types I and III	HP:0000369	Low-set ears	(99-80%)
Microcephalic osteodysplastic primordial dwarfism types I and III	HP:0008070	Sparse hair	(99-80%)
Microcephalic osteodysplastic primordial dwarfism types I and III	HP:0001511	Intrauterine growth retardation	(99-80%)
Microcephalic osteodysplastic primordial dwarfism types I and III	HP:0001263	Global developmental delay	(99-80%)
Microcephalic osteodysplastic primordial dwarfism types I and III	HP:0001176	Large hands	(99-80%)
Microcephalic osteodysplastic primordial dwarfism types I and III	HP:0001257	Spasticity	(99-80%)
Microcephalic osteodysplastic primordial dwarfism types I and III	HP:0000939	Osteoporosis	(99-80%)
Microcephalic osteodysplastic primordial dwarfism types I and III	HP:0002748	Rickets	(99-80%)
Microcephalic osteodysplastic primordial dwarfism types I and III	HP:0000501	Glaucoma	(99-80%)
Microcephalic osteodysplastic primordial dwarfism types I and III	HP:0002878	Respiratory failure	(99-80%)
Microcephalic osteodysplastic primordial dwarfism types I and III	HP:0011097	Epileptic spasm	(99-80%)
Microcephalic osteodysplastic primordial dwarfism types I and III	HP:0000448	Prominent nose	(99-80%)
Microcephalic osteodysplastic primordial dwarfism types I and III	HP:0001249	Intellectual disability	(99-80%)
Microcephalic osteodysplastic primordial dwarfism types I and III	HP:0002094	Dyspnea	(99-80%)
Microcephalic osteodysplastic primordial dwarfism types I and III	HP:0001276	Hypertonia	(99-80%)
Microcephalic osteodysplastic primordial dwarfism types I and III	HP:0001156	Brachydactyly	(99-80%)
Microcephalic osteodysplastic primordial dwarfism types I and III	HP:0000924	Abnormality of the skeletal system	(99-80%)
Microcephalic osteodysplastic primordial dwarfism types I and III	HP:0001596	Alopecia	(99-80%)
Microcephalic osteodysplastic primordial dwarfism types I and III	HP:0001328	Specific learning disability	(99-80%)
Microcephalic osteodysplastic primordial dwarfism types I and III	HP:0003189	Long nose	(99-80%)
Microcephalic osteodysplastic primordial dwarfism types I and III	HP:0000072	Hydroureter	(99-80%)
Microcephalic osteodysplastic primordial dwarfism types I and III	HP:0000126	Hydronephrosis	(99-80%)
Microcephalic osteodysplastic primordial dwarfism types I and III	HP:0000944	Abnormal metaphysis morphology	(99-80%)
Microcephalic osteodysplastic primordial dwarfism types I and III	HP:0001250	Seizure	(99-80%)
Microcephalic osteodysplastic primordial dwarfism types I and III	HP:0001622	Premature birth	(99-80%)
Microcephalic osteodysplastic primordial dwarfism types I and III	HP:0000077	Abnormality of the kidney	(99-80%)
Microcephalic osteodysplastic primordial dwarfism types I and III	HP:0002063	Rigidity	(99-80%)
Microcephalic osteodysplastic primordial dwarfism types I and III	HP:0001167	Abnormality of finger	(99-80%)
Microcephalic osteodysplastic primordial dwarfism types I and III	HP:0000520	Proptosis	(99-80%)
Microcephalic osteodysplastic primordial dwarfism types I and III	HP:0000252	Microcephaly	(99-80%)
Microcephalic osteodysplastic primordial dwarfism type II	HP:0002812	Coxa vara	(99-80%)
Microcephalic osteodysplastic primordial dwarfism type II	HP:0004209	Clinodactyly of the 5th finger	(99-80%)
Microcephalic osteodysplastic primordial dwarfism type II	HP:0001611	Nasal speech	(99-80%)
Microcephalic osteodysplastic primordial dwarfism type II	HP:0000944	Abnormal metaphysis morphology	(99-80%)
Microcephalic osteodysplastic primordial dwarfism type II	HP:0003498	Disproportionate short stature	(99-80%)
Microcephalic osteodysplastic primordial dwarfism type II	HP:0009906	Aplasia/Hypoplasia of the earlobes	(99-80%)
Microcephalic osteodysplastic primordial dwarfism type II	HP:0000252	Microcephaly	(99-80%)
Microcephalic osteodysplastic primordial dwarfism type II	HP:0002983	Micromelia	(99-80%)
Microcephalic osteodysplastic primordial dwarfism type II	HP:0005930	Abnormality of epiphysis morphology	(99-80%)
Microcephalic osteodysplastic primordial dwarfism type II	HP:0009804	Reduced number of teeth	(99-80%)
Microcephalic osteodysplastic primordial dwarfism type II	HP:0002866	Hypoplastic iliac wing	(99-80%)
Microcephalic osteodysplastic primordial dwarfism type II	HP:0001511	Intrauterine growth retardation	(99-80%)
Microcephalic osteodysplastic primordial dwarfism type II	HP:0001156	Brachydactyly	(99-80%)
Microcephalic osteodysplastic primordial dwarfism type II	HP:0000448	Prominent nose	(99-80%)
Microcephalic osteodysplastic primordial dwarfism type II	HP:0002213	Fine hair	(99-80%)
Microcephalic osteodysplastic primordial dwarfism type II	HP:0003275	Narrow pelvis bone	(99-80%)
Microcephalic osteodysplastic primordial dwarfism type II	HP:0002750	Delayed skeletal maturation	(99-80%)
Microcephalic osteodysplastic primordial dwarfism type II	HP:0001620	High pitched voice	(99-80%)
Lenz-Majewski hyperostotic dwarfism	HP:0006101	Finger syndactyly	(99-80%)
Lenz-Majewski hyperostotic dwarfism	HP:0001582	Redundant skin	(99-80%)
Lenz-Majewski hyperostotic dwarfism	HP:0001156	Brachydactyly	(99-80%)
Lenz-Majewski hyperostotic dwarfism	HP:0000337	Broad forehead	(99-80%)
Lenz-Majewski hyperostotic dwarfism	HP:0004437	Cranial hyperostosis	(99-80%)
Lenz-Majewski hyperostotic dwarfism	HP:0000453	Choanal atresia	(99-80%)
Lenz-Majewski hyperostotic dwarfism	HP:0000682	Abnormality of dental enamel	(99-80%)
Lenz-Majewski hyperostotic dwarfism	HP:0000316	Hypertelorism	(99-80%)
Lenz-Majewski hyperostotic dwarfism	HP:0000944	Abnormal metaphysis morphology	(99-80%)
Lenz-Majewski hyperostotic dwarfism	HP:0001249	Intellectual disability	(99-80%)
Lenz-Majewski hyperostotic dwarfism	HP:0000270	Delayed cranial suture closure	(99-80%)
Lenz-Majewski hyperostotic dwarfism	HP:0003103	Abnormal cortical bone morphology	(99-80%)
Lenz-Majewski hyperostotic dwarfism	HP:0001328	Specific learning disability	(99-80%)
Lenz-Majewski hyperostotic dwarfism	HP:0002750	Delayed skeletal maturation	(99-80%)
Lenz-Majewski hyperostotic dwarfism	HP:0007495	Prematurely aged appearance	(99-80%)
Lenz-Majewski hyperostotic dwarfism	HP:0002684	Thickened calvaria	(99-80%)
Lenz-Majewski hyperostotic dwarfism	HP:0011001	Increased bone mineral density	(99-80%)
Lenz-Majewski hyperostotic dwarfism	HP:0008065	Aplasia/Hypoplasia of the skin	(99-80%)
Lenz-Majewski hyperostotic dwarfism	HP:0009773	Symphalangism affecting the phalanges of the hand	(99-80%)
Lenz-Majewski hyperostotic dwarfism	HP:0005692	Joint hyperflexibility	(99-80%)
Lenz-Majewski hyperostotic dwarfism	HP:0000400	Macrotia	(99-80%)
Lenz-Majewski hyperostotic dwarfism	HP:0011002	Osteopetrosis	(99-80%)
Lenz-Majewski hyperostotic dwarfism	HP:0001263	Global developmental delay	(99-80%)
Lenz-Majewski hyperostotic dwarfism	HP:0000256	Macrocephaly	(99-80%)
Lenz-Majewski hyperostotic dwarfism	HP:0003510	Severe short stature	(99-80%)
Lenz-Majewski hyperostotic dwarfism	HP:0004279	Short palm	(99-80%)
Lenz-Majewski hyperostotic dwarfism	HP:0000303	Mandibular prognathia	(99-80%)
Lenz-Majewski hyperostotic dwarfism	HP:0000239	Large fontanelles	(99-80%)
Lenz-Majewski hyperostotic dwarfism	HP:0005465	Facial hyperostosis	(99-80%)
Lenz-Majewski hyperostotic dwarfism	HP:0006660	Aplastic clavicles	(99-80%)
Neu-Laxova syndrome	HP:0100679	Lack of skin elasticity	(99-80%)
Neu-Laxova syndrome	HP:0000340	Sloping forehead	(99-80%)
Neu-Laxova syndrome	HP:0008064	Ichthyosis	(99-80%)
Neu-Laxova syndrome	HP:0012639	Abnormality of nervous system morphology	(99-80%)
Neu-Laxova syndrome	HP:0012471	Thick vermilion border	(99-80%)
Neu-Laxova syndrome	HP:0001511	Intrauterine growth retardation	(99-80%)
Neu-Laxova syndrome	HP:0000252	Microcephaly	(99-80%)
Arnold-Chiari malformation type I	HP:0002315	Headache	(99-80%)
Arnold-Chiari malformation type I	HP:0030833	Neck pain	(99-80%)
Arnold-Chiari malformation type I	HP:0040010	Small posterior fossa	(99-80%)
Arnold-Chiari malformation type I	HP:0002331	Recurrent paroxysmal headache	(99-80%)
Oculopharyngeal muscular dystrophy	HP:0000602	Ophthalmoplegia	(99-80%)
Oculopharyngeal muscular dystrophy	HP:0003198	Myopathy	(99-80%)
Oculopharyngeal muscular dystrophy	HP:0003805	Rimmed vacuoles	(99-80%)
Oculopharyngeal muscular dystrophy	HP:0000600	Abnormality of the pharynx	(99-80%)
Oculopharyngeal muscular dystrophy	HP:0003236	Elevated circulating creatine kinase concentration	(99-80%)
Oculopharyngeal muscular dystrophy	HP:0003200	Ragged-red muscle fibers	(99-80%)
Oculopharyngeal muscular dystrophy	HP:0000508	Ptosis	(99-80%)
Oculopharyngeal muscular dystrophy	HP:0004303	Abnormal muscle fiber morphology	(99-80%)
Oculopharyngeal muscular dystrophy	HP:0003302	Spondylolisthesis	(99-80%)
Oculocerebrofacial syndrome, Kaufman type	HP:0000648	Optic atrophy	(99-80%)
Oculocerebrofacial syndrome, Kaufman type	HP:0005469	Flat occiput	(99-80%)
Oculocerebrofacial syndrome, Kaufman type	HP:0001263	Global developmental delay	(99-80%)
Oculocerebrofacial syndrome, Kaufman type	HP:0001249	Intellectual disability	(99-80%)
Oculocerebrofacial syndrome, Kaufman type	HP:0001166	Arachnodactyly	(99-80%)
Oculocerebrofacial syndrome, Kaufman type	HP:0000587	Abnormality of the optic nerve	(99-80%)
Oculocerebrofacial syndrome, Kaufman type	HP:0001328	Specific learning disability	(99-80%)
Oculocerebrofacial syndrome, Kaufman type	HP:0001833	Long foot	(99-80%)
Oculocerebrofacial syndrome, Kaufman type	HP:0002878	Respiratory failure	(99-80%)
Oculocerebrofacial syndrome, Kaufman type	HP:0002098	Respiratory distress	(99-80%)
Oculocerebrofacial syndrome, Kaufman type	HP:0002094	Dyspnea	(99-80%)
Oculocerebrofacial syndrome, Kaufman type	HP:0000278	Retrognathia	(99-80%)
Oculocerebrofacial syndrome, Kaufman type	HP:0000252	Microcephaly	(99-80%)
Oculocerebrofacial syndrome, Kaufman type	HP:0000582	Upslanted palpebral fissure	(99-80%)
Oculocerebrofacial syndrome, Kaufman type	HP:0000248	Brachycephaly	(99-80%)
Oculocerebrofacial syndrome, Kaufman type	HP:0000347	Micrognathia	(99-80%)
Oculofaciocardiodental syndrome	HP:0000456	Bifid nasal tip	(99-80%)
Oculofaciocardiodental syndrome	HP:0000482	Microcornea	(99-80%)
Oculofaciocardiodental syndrome	HP:0000164	Abnormality of the dentition	(99-80%)
Oculofaciocardiodental syndrome	HP:0000684	Delayed eruption of teeth	(99-80%)
Oculofaciocardiodental syndrome	HP:0000518	Cataract	(99-80%)
Oculofaciocardiodental syndrome	HP:0001671	Abnormal cardiac septum morphology	(99-80%)
Oculofaciocardiodental syndrome	HP:0000568	Microphthalmia	(99-80%)
Congenital muscular dystrophy, Fukuyama type	HP:0003457	EMG abnormality	(99-80%)
Congenital muscular dystrophy, Fukuyama type	HP:0003560	Muscular dystrophy	(99-80%)
Congenital muscular dystrophy, Fukuyama type	HP:0001252	Hypotonia	(99-80%)
Congenital muscular dystrophy, Fukuyama type	HP:0007260	Type II lissencephaly	(99-80%)
Congenital muscular dystrophy, Fukuyama type	HP:0003198	Myopathy	(99-80%)
Congenital muscular dystrophy, Fukuyama type	HP:0030046	Hypoglycosylation of alpha-dystroglycan	(99-80%)
Congenital muscular dystrophy, Fukuyama type	HP:0000750	Delayed speech and language development	(99-80%)
Congenital muscular dystrophy, Fukuyama type	HP:0010864	Intellectual disability, severe	(99-80%)
Congenital muscular dystrophy, Fukuyama type	HP:0001288	Gait disturbance	(99-80%)
Congenital muscular dystrophy, Fukuyama type	HP:0001357	Plagiocephaly	(99-80%)
Congenital muscular dystrophy, Fukuyama type	HP:0000298	Mask-like facies	(99-80%)
Congenital muscular dystrophy, Fukuyama type	HP:0001371	Flexion contracture	(99-80%)
Congenital muscular dystrophy, Fukuyama type	HP:0001263	Global developmental delay	(99-80%)
Horizontal gaze palsy with progressive scoliosis	HP:0002650	Scoliosis	(99-80%)
Horizontal gaze palsy with progressive scoliosis	HP:0002808	Kyphosis	(99-80%)
Horizontal gaze palsy with progressive scoliosis	HP:0007817	Horizontal supranuclear gaze palsy	(99-80%)
Orofaciodigital syndrome type 2	HP:0000175	Cleft palate	(99-80%)
Orofaciodigital syndrome type 4	HP:0003196	Short nose	(99-80%)
Orofaciodigital syndrome type 4	HP:0002205	Recurrent respiratory infections	(99-80%)
Orofaciodigital syndrome type 4	HP:0011267	Microtia, third degree	(99-80%)
Orofaciodigital syndrome type 4	HP:0010566	Hamartoma	(99-80%)
Orofaciodigital syndrome type 4	HP:0002970	Genu varum	(99-80%)
Orofaciodigital syndrome type 4	HP:0002983	Micromelia	(99-80%)
Orofaciodigital syndrome type 4	HP:0000405	Conductive hearing impairment	(99-80%)
Orofaciodigital syndrome type 4	HP:0001177	Preaxial hand polydactyly	(99-80%)
Orofaciodigital syndrome type 4	HP:0006101	Finger syndactyly	(99-80%)
Orofaciodigital syndrome type 4	HP:0001328	Specific learning disability	(99-80%)
Orofaciodigital syndrome type 4	HP:0001373	Joint dislocation	(99-80%)
Orofaciodigital syndrome type 4	HP:0011830	Abnormal oral mucosa morphology	(99-80%)
Orofaciodigital syndrome type 4	HP:0001601	Laryngomalacia	(99-80%)
Orofaciodigital syndrome type 4	HP:0001263	Global developmental delay	(99-80%)
Orofaciodigital syndrome type 4	HP:0001511	Intrauterine growth retardation	(99-80%)
Orofaciodigital syndrome type 4	HP:0000347	Micrognathia	(99-80%)
Orofaciodigital syndrome type 4	HP:0000168	Abnormality of the gingiva	(99-80%)
Orofaciodigital syndrome type 4	HP:0003510	Severe short stature	(99-80%)
Orofaciodigital syndrome type 4	HP:0001249	Intellectual disability	(99-80%)
Orofaciodigital syndrome type 4	HP:0000202	Orofacial cleft	(99-80%)
Orofaciodigital syndrome type 4	HP:0009118	Aplasia/Hypoplasia of the mandible	(99-80%)
Orofaciodigital syndrome type 4	HP:0000252	Microcephaly	(99-80%)
Orofaciodigital syndrome type 4	HP:0000356	Abnormality of the outer ear	(99-80%)
Orofaciodigital syndrome type 4	HP:0000445	Wide nose	(99-80%)
Orofaciodigital syndrome type 4	HP:0000369	Low-set ears	(99-80%)
Orofaciodigital syndrome type 4	HP:0000190	Abnormal oral frenulum morphology	(99-80%)
Orofaciodigital syndrome type 4	HP:0000496	Abnormality of eye movement	(99-80%)
Orofaciodigital syndrome type 4	HP:0000457	Depressed nasal ridge	(99-80%)
Orofaciodigital syndrome type 4	HP:0005772	Aplasia/Hypoplasia of the tibia	(99-80%)
Orofaciodigital syndrome type 4	HP:0001562	Oligohydramnios	(99-80%)
Orofaciodigital syndrome type 4	HP:0000278	Retrognathia	(99-80%)
Orofaciodigital syndrome type 4	HP:0000161	Median cleft lip	(99-80%)
Orofaciodigital syndrome type 4	HP:0000316	Hypertelorism	(99-80%)
Orofaciodigital syndrome type 4	HP:0001367	Abnormal joint morphology	(99-80%)
Orofaciodigital syndrome type 4	HP:0010469	Absent testis	(99-80%)
Orofaciodigital syndrome type 4	HP:0008734	Decreased testicular size	(99-80%)
Orofaciodigital syndrome type 4	HP:0001162	Postaxial hand polydactyly	(99-80%)
Orofaciodigital syndrome type 4	HP:0030868	Monorchism	(99-80%)
Orofaciodigital syndrome type 4	HP:0000358	Posteriorly rotated ears	(99-80%)
Orofaciodigital syndrome type 4	HP:0010285	Oral synechia	(99-80%)
Orofaciodigital syndrome type 4	HP:0000157	Abnormality of the tongue	(99-80%)
Orofaciodigital syndrome type 4	HP:0000453	Choanal atresia	(99-80%)
Orofaciodigital syndrome type 6	HP:0011802	Hamartoma of tongue	(79-30%)Diagnostic criterion
Orofaciodigital syndrome type 6	HP:0002444	Hypothalamic hamartoma	(29-5%)Diagnostic criterion
Orofaciodigital syndrome type 6	HP:0100260	Mesoaxial polydactyly	(29-5%)Diagnostic criterion
Symptomatic form of Coffin-Lowry syndrome in female carriers	HP:0001176	Large hands	(99-80%)
Symptomatic form of Coffin-Lowry syndrome in female carriers	HP:0001182	Tapered finger	(99-80%)
Nasu-Hakola disease	HP:0002652	Skeletal dysplasia	(99-80%)
Nasu-Hakola disease	HP:0000737	Irritability	(99-80%)
Nasu-Hakola disease	HP:0000727	Frontal lobe dementia	(99-80%)
Nasu-Hakola disease	HP:0000751	Personality changes	(99-80%)
Nasu-Hakola disease	HP:0000708	Atypical behavior	(99-80%)
Nasu-Hakola disease	HP:0002829	Arthralgia	(99-80%)
Nasu-Hakola disease	HP:0001376	Limitation of joint mobility	(99-80%)
Nasu-Hakola disease	HP:0000734	Disinhibition	(99-80%)
Nasu-Hakola disease	HP:0002120	Cerebral cortical atrophy	(99-80%)
Nasu-Hakola disease	HP:0002376	Developmental regression	(99-80%)
Nasu-Hakola disease	HP:0002653	Bone pain	(99-80%)
Nasu-Hakola disease	HP:0002354	Memory impairment	(99-80%)
Nasu-Hakola disease	HP:0012062	Bone cyst	(99-80%)
Nasu-Hakola disease	HP:0002119	Ventriculomegaly	(99-80%)
Nasu-Hakola disease	HP:0005930	Abnormality of epiphysis morphology	(99-80%)
Nasu-Hakola disease	HP:0004349	Reduced bone mineral density	(99-80%)
Nasu-Hakola disease	HP:0009124	Abnormal adipose tissue morphology	(99-80%)
Osteoporosis-pseudoglioma syndrome	HP:0000939	Osteoporosis	(99-80%)
Osteoporosis-pseudoglioma syndrome	HP:0002659	Increased susceptibility to fractures	(99-80%)
Lateral meningocele syndrome	HP:0000494	Downslanted palpebral fissures	(99-80%)
Lateral meningocele syndrome	HP:0000347	Micrognathia	(99-80%)
Lateral meningocele syndrome	HP:0002705	High, narrow palate	(99-80%)
Lateral meningocele syndrome	HP:0000369	Low-set ears	(99-80%)
Lateral meningocele syndrome	HP:0000275	Narrow face	(99-80%)
Lateral meningocele syndrome	HP:0002645	Wormian bones	(99-80%)
Lateral meningocele syndrome	HP:0002435	Meningocele	(99-80%)
Lateral meningocele syndrome	HP:0000508	Ptosis	(99-80%)
Lateral meningocele syndrome	HP:0000413	Atresia of the external auditory canal	(99-80%)
Lateral meningocele syndrome	HP:0000272	Malar flattening	(99-80%)
Lateral meningocele syndrome	HP:0100775	Dural ectasia	(99-80%)
Lateral meningocele syndrome	HP:0000358	Posteriorly rotated ears	(99-80%)
Lateral meningocele syndrome	HP:0000268	Dolichocephaly	(99-80%)
Lateral meningocele syndrome	HP:0000405	Conductive hearing impairment	(99-80%)
Microform holoprosencephaly	HP:0010644	Midnasal stenosis	(99-80%)
Microform holoprosencephaly	HP:0006315	Single median maxillary incisor	(99-80%)
Microform holoprosencephaly	HP:0000453	Choanal atresia	(99-80%)
Multiple congenital anomalies-hypotonia-seizures syndrome	HP:0001250	Seizure	(99-80%)
Multiple congenital anomalies-hypotonia-seizures syndrome	HP:0000639	Nystagmus	(99-80%)
Multiple congenital anomalies-hypotonia-seizures syndrome	HP:0001263	Global developmental delay	(99-80%)
Multiple congenital anomalies-hypotonia-seizures syndrome	HP:0011344	Severe global developmental delay	(99-80%)
Multiple congenital anomalies-hypotonia-seizures syndrome	HP:0006829	Severe muscular hypotonia	(99-80%)
Wrinkly skin syndrome	HP:0000684	Delayed eruption of teeth	(99-80%)
Wrinkly skin syndrome	HP:0001374	Congenital hip dislocation	(99-80%)
Wrinkly skin syndrome	HP:0001511	Intrauterine growth retardation	(99-80%)
Wrinkly skin syndrome	HP:0001508	Failure to thrive	(99-80%)
Wrinkly skin syndrome	HP:0011003	High myopia	(99-80%)
Wrinkly skin syndrome	HP:0001537	Umbilical hernia	(99-80%)
Wrinkly skin syndrome	HP:0004426	Abnormality of the cheek	(99-80%)
Wrinkly skin syndrome	HP:0001476	Delayed closure of the anterior fontanelle	(99-80%)
Wrinkly skin syndrome	HP:0000750	Delayed speech and language development	(99-80%)
Wrinkly skin syndrome	HP:0000028	Cryptorchidism	(99-80%)
Wrinkly skin syndrome	HP:0025167	Fragmented elastic fibers in the dermis	(99-80%)
Wrinkly skin syndrome	HP:0001788	Premature rupture of membranes	(99-80%)
Wrinkly skin syndrome	HP:0000369	Low-set ears	(99-80%)
Wrinkly skin syndrome	HP:0001763	Pes planus	(99-80%)
Wrinkly skin syndrome	HP:0001611	Nasal speech	(99-80%)
Wrinkly skin syndrome	HP:0000023	Inguinal hernia	(99-80%)
Wrinkly skin syndrome	HP:0002812	Coxa vara	(99-80%)
Wrinkly skin syndrome	HP:0000973	Cutis laxa	(99-80%)
Wrinkly skin syndrome	HP:0008897	Postnatal growth retardation	(99-80%)
Wrinkly skin syndrome	HP:0007392	Excessive wrinkled skin	(99-80%)
Wrinkly skin syndrome	HP:0002751	Kyphoscoliosis	(99-80%)
Wrinkly skin syndrome	HP:0004322	Short stature	(99-80%)
Wrinkly skin syndrome	HP:0006891	Thick cerebral cortex	(99-80%)
Wrinkly skin syndrome	HP:0001263	Global developmental delay	(99-80%)
Wrinkly skin syndrome	HP:0009125	Lipodystrophy	(99-80%)
Wrinkly skin syndrome	HP:0008947	Infantile muscular hypotonia	(99-80%)
Wrinkly skin syndrome	HP:0001869	Deep plantar creases	(99-80%)
Wrinkly skin syndrome	HP:0200141	Small, conical teeth	(99-80%)
Wrinkly skin syndrome	HP:0006191	Deep palmar crease	(99-80%)
Wrinkly skin syndrome	HP:0006114	Multiple palmar creases	(99-80%)
Wrinkly skin syndrome	HP:0008070	Sparse hair	(99-80%)
Wrinkly skin syndrome	HP:0008113	Multiple plantar creases	(99-80%)
Wrinkly skin syndrome	HP:0003199	Decreased muscle mass	(99-80%)
Wrinkly skin syndrome	HP:0000767	Pectus excavatum	(99-80%)
Wrinkly skin syndrome	HP:0010838	High nonceruloplasmin-bound serum copper	(99-80%)
Wrinkly skin syndrome	HP:0002761	Generalized joint laxity	(99-80%)
Wrinkly skin syndrome	HP:0000343	Long philtrum	(99-80%)
Wrinkly skin syndrome	HP:0000670	Carious teeth	(99-80%)
Wrinkly skin syndrome	HP:0000316	Hypertelorism	(99-80%)
Wrinkly skin syndrome	HP:0000938	Osteopenia	(99-80%)
Wrinkly skin syndrome	HP:0000494	Downslanted palpebral fissures	(99-80%)
Wrinkly skin syndrome	HP:0000253	Progressive microcephaly	(99-80%)
Wrinkly skin syndrome	HP:0000286	Epicanthus	(99-80%)
Wrinkly skin syndrome	HP:0005272	Prominent nasolabial fold	(99-80%)
Wrinkly skin syndrome	HP:0000319	Smooth philtrum	(99-80%)
Wrinkly skin syndrome	HP:0000455	Broad nasal tip	(99-80%)
Wrinkly skin syndrome	HP:0000218	High palate	(99-80%)
Wrinkly skin syndrome	HP:0004993	Slender long bones with narrow diaphyses	(99-80%)
Wrinkly skin syndrome	HP:0005425	Recurrent sinopulmonary infections	(99-80%)
Wrinkly skin syndrome	HP:0007457	Prominent veins on trunk	(99-80%)
Wrinkly skin syndrome	HP:0002645	Wormian bones	(99-80%)
Wrinkly skin syndrome	HP:0003160	Abnormal isoelectric focusing of serum transferrin	(99-80%)
PEHO syndrome	HP:0000194	Open mouth	(99-80%)
PEHO syndrome	HP:0000286	Epicanthus	(99-80%)
PEHO syndrome	HP:0010864	Intellectual disability, severe	(99-80%)
PEHO syndrome	HP:0000648	Optic atrophy	(99-80%)
PEHO syndrome	HP:0011800	Midface retrusion	(99-80%)
PEHO syndrome	HP:0004422	Biparietal narrowing	(99-80%)
PEHO syndrome	HP:0100022	Abnormality of movement	(99-80%)
PEHO syndrome	HP:0000496	Abnormality of eye movement	(99-80%)
PEHO syndrome	HP:0012469	Infantile spasms	(99-80%)
PEHO syndrome	HP:0011968	Feeding difficulties	(99-80%)
PEHO syndrome	HP:0008572	External ear malformation	(99-80%)
PEHO syndrome	HP:0006829	Severe muscular hypotonia	(99-80%)
PEHO syndrome	HP:0001250	Seizure	(99-80%)
PEHO syndrome	HP:0002353	EEG abnormality	(99-80%)
PEHO syndrome	HP:0003196	Short nose	(99-80%)
PEHO syndrome	HP:0001182	Tapered finger	(99-80%)
PEHO syndrome	HP:0002329	Drowsiness	(99-80%)
PEHO syndrome	HP:0000400	Macrotia	(99-80%)
PEHO syndrome	HP:0000272	Malar flattening	(99-80%)
PEHO syndrome	HP:0001263	Global developmental delay	(99-80%)
PEHO syndrome	HP:0001347	Hyperreflexia	(99-80%)
PEHO syndrome	HP:0000177	Abnormality of upper lip	(99-80%)
PEHO syndrome	HP:0000174	Abnormal palate morphology	(99-80%)
PEHO syndrome	HP:0000572	Visual loss	(99-80%)
PEHO syndrome	HP:0000293	Full cheeks	(99-80%)
PEHO syndrome	HP:0002521	Hypsarrhythmia	(99-80%)
PEHO syndrome	HP:0002120	Cerebral cortical atrophy	(99-80%)
Pitt-Hopkins syndrome	HP:0010743	Short metatarsal	(99-80%)
Pitt-Hopkins syndrome	HP:0008081	Pes valgus	(99-80%)
Pitt-Hopkins syndrome	HP:0100633	Esophagitis	(99-80%)
Pitt-Hopkins syndrome	HP:0002360	Sleep disturbance	(99-80%)
Pitt-Hopkins syndrome	HP:0012471	Thick vermilion border	(99-80%)
Pitt-Hopkins syndrome	HP:0011039	Abnormality of the helix	(99-80%)
Pitt-Hopkins syndrome	HP:0002020	Gastroesophageal reflux	(99-80%)
Pitt-Hopkins syndrome	HP:0011968	Feeding difficulties	(99-80%)
Pitt-Hopkins syndrome	HP:0001763	Pes planus	(99-80%)
Pitt-Hopkins syndrome	HP:0011833	Overhanging nasal tip	(99-80%)
Pitt-Hopkins syndrome	HP:0011300	Broad fingertip	(99-80%)
Pitt-Hopkins syndrome	HP:0006352	Failure of eruption of permanent teeth	(99-80%)
Pitt-Hopkins syndrome	HP:0200055	Small hand	(99-80%)
Pitt-Hopkins syndrome	HP:0040019	Finger clinodactyly	(99-80%)
Pitt-Hopkins syndrome	HP:0002342	Intellectual disability, moderate	(99-80%)
Pitt-Hopkins syndrome	HP:0001263	Global developmental delay	(99-80%)
Pitt-Hopkins syndrome	HP:0001182	Tapered finger	(99-80%)
Pitt-Hopkins syndrome	HP:0000954	Single transverse palmar crease	(99-80%)
Pitt-Hopkins syndrome	HP:0001510	Growth delay	(99-80%)
Pitt-Hopkins syndrome	HP:0010529	Echolalia	(99-80%)
Pitt-Hopkins syndrome	HP:0000483	Astigmatism	(99-80%)
Pitt-Hopkins syndrome	HP:0002381	Aphasia	(99-80%)
Pitt-Hopkins syndrome	HP:0002300	Mutism	(99-80%)
Pitt-Hopkins syndrome	HP:0002019	Constipation	(99-80%)
Pitt-Hopkins syndrome	HP:0001328	Specific learning disability	(99-80%)
Pitt-Hopkins syndrome	HP:0001252	Hypotonia	(99-80%)
Pitt-Hopkins syndrome	HP:0001249	Intellectual disability	(99-80%)
Pitt-Hopkins syndrome	HP:0000470	Short neck	(99-80%)
Pitt-Hopkins syndrome	HP:0000490	Deeply set eye	(99-80%)
Pitt-Hopkins syndrome	HP:0000463	Anteverted nares	(99-80%)
Pitt-Hopkins syndrome	HP:0002036	Hiatus hernia	(99-80%)
Pitt-Hopkins syndrome	HP:0001251	Ataxia	(99-80%)
Pitt-Hopkins syndrome	HP:0000692	Misalignment of teeth	(99-80%)
Pitt-Hopkins syndrome	HP:0000252	Microcephaly	(99-80%)
Pitt-Hopkins syndrome	HP:0000545	Myopia	(99-80%)
Pitt-Hopkins syndrome	HP:0000426	Prominent nasal bridge	(99-80%)
Pitt-Hopkins syndrome	HP:0000341	Narrow forehead	(99-80%)
Pitt-Hopkins syndrome	HP:0000154	Wide mouth	(99-80%)
Pitt-Hopkins syndrome	HP:0000174	Abnormal palate morphology	(99-80%)
Pitt-Hopkins syndrome	HP:0000322	Short philtrum	(99-80%)
Pitt-Hopkins syndrome	HP:0001508	Failure to thrive	(99-80%)
Pitt-Hopkins syndrome	HP:0000582	Upslanted palpebral fissure	(99-80%)
Pitt-Hopkins syndrome	HP:0000391	Thickened helices	(99-80%)
Pitt-Hopkins syndrome	HP:0000293	Full cheeks	(99-80%)
Pitt-Hopkins syndrome	HP:0000280	Coarse facial features	(99-80%)
Orofaciodigital syndrome type 5	HP:0001830	Postaxial foot polydactyly	(99-80%)
Orofaciodigital syndrome type 5	HP:0001162	Postaxial hand polydactyly	(99-80%)
Orofaciodigital syndrome type 5	HP:0000161	Median cleft lip	(99-80%)
3MC syndrome	HP:0002974	Radioulnar synostosis	(99-80%)
3MC syndrome	HP:0006394	Limited pronation/supination of forearm	(99-80%)
3MC syndrome	HP:0000508	Ptosis	(99-80%)
3MC syndrome	HP:0000365	Hearing impairment	(99-80%)
3MC syndrome	HP:0002553	Highly arched eyebrow	(99-80%)
3MC syndrome	HP:0000537	Epicanthus inversus	(99-80%)
1p21.3 microdeletion syndrome	HP:0100738	Abnormal eating behavior	(99-80%)
1p21.3 microdeletion syndrome	HP:0000504	Abnormality of vision	(99-80%)
1p21.3 microdeletion syndrome	HP:0100962	Shyness	(99-80%)
1p21.3 microdeletion syndrome	HP:0001256	Intellectual disability, mild	(99-80%)
1p21.3 microdeletion syndrome	HP:0001513	Obesity	(99-80%)
1p21.3 microdeletion syndrome	HP:0001263	Global developmental delay	(99-80%)
1p21.3 microdeletion syndrome	HP:0000545	Myopia	(99-80%)
1p21.3 microdeletion syndrome	HP:0000483	Astigmatism	(99-80%)
1p21.3 microdeletion syndrome	HP:0001249	Intellectual disability	(99-80%)
1p21.3 microdeletion syndrome	HP:0400004	Long ear	(99-80%)
Mitochondrial neurogastrointestinal encephalomyopathy	HP:0004326	Cachexia	(99-80%)
Mitochondrial neurogastrointestinal encephalomyopathy	HP:0002020	Gastroesophageal reflux	(99-80%)
Mitochondrial neurogastrointestinal encephalomyopathy	HP:0025149	Atrophic muscularis propria	(99-80%)
Mitochondrial neurogastrointestinal encephalomyopathy	HP:0007141	Sensorimotor neuropathy	(99-80%)
Mitochondrial neurogastrointestinal encephalomyopathy	HP:0012850	Small intestinal dysmotility	(99-80%)
Mitochondrial neurogastrointestinal encephalomyopathy	HP:0004396	Poor appetite	(99-80%)
Mitochondrial neurogastrointestinal encephalomyopathy	HP:0002579	Gastrointestinal dysmotility	(99-80%)
Mitochondrial neurogastrointestinal encephalomyopathy	HP:0002352	Leukoencephalopathy	(99-80%)
Mitochondrial neurogastrointestinal encephalomyopathy	HP:0003270	Abdominal distention	(99-80%)
Mitochondrial neurogastrointestinal encephalomyopathy	HP:0002015	Dysphagia	(99-80%)
Mitochondrial neurogastrointestinal encephalomyopathy	HP:0002018	Nausea	(99-80%)
Mitochondrial neurogastrointestinal encephalomyopathy	HP:0000544	External ophthalmoplegia	(99-80%)
Mitochondrial neurogastrointestinal encephalomyopathy	HP:0002013	Vomiting	(99-80%)
Mitochondrial neurogastrointestinal encephalomyopathy	HP:0002027	Abdominal pain	(99-80%)
Baraitser-Winter cerebrofrontofacial syndrome	HP:0000612	Iris coloboma	(99-80%)
Baraitser-Winter cerebrofrontofacial syndrome	HP:0002553	Highly arched eyebrow	(99-80%)
Baraitser-Winter cerebrofrontofacial syndrome	HP:0040188	Osteochondrosis	(99-80%)
Baraitser-Winter cerebrofrontofacial syndrome	HP:0001263	Global developmental delay	(99-80%)
Baraitser-Winter cerebrofrontofacial syndrome	HP:0012905	Euryblepharon	(99-80%)
Baraitser-Winter cerebrofrontofacial syndrome	HP:0001249	Intellectual disability	(99-80%)
Baraitser-Winter cerebrofrontofacial syndrome	HP:0007227	Macrogyria	(99-80%)
Baraitser-Winter cerebrofrontofacial syndrome	HP:0001250	Seizure	(99-80%)
Baraitser-Winter cerebrofrontofacial syndrome	HP:0010529	Echolalia	(99-80%)
Baraitser-Winter cerebrofrontofacial syndrome	HP:0000494	Downslanted palpebral fissures	(99-80%)
Baraitser-Winter cerebrofrontofacial syndrome	HP:0001302	Pachygyria	(99-80%)
Baraitser-Winter cerebrofrontofacial syndrome	HP:0001508	Failure to thrive	(99-80%)
Baraitser-Winter cerebrofrontofacial syndrome	HP:0011968	Feeding difficulties	(99-80%)
Baraitser-Winter cerebrofrontofacial syndrome	HP:0000307	Pointed chin	(99-80%)
Baraitser-Winter cerebrofrontofacial syndrome	HP:0001510	Growth delay	(99-80%)
Baraitser-Winter cerebrofrontofacial syndrome	HP:0000506	Telecanthus	(99-80%)
Baraitser-Winter cerebrofrontofacial syndrome	HP:0002652	Skeletal dysplasia	(99-80%)
Baraitser-Winter cerebrofrontofacial syndrome	HP:0000293	Full cheeks	(99-80%)
Baraitser-Winter cerebrofrontofacial syndrome	HP:0002000	Short columella	(99-80%)
Baraitser-Winter cerebrofrontofacial syndrome	HP:0000637	Long palpebral fissure	(99-80%)
Baraitser-Winter cerebrofrontofacial syndrome	HP:0000343	Long philtrum	(99-80%)
Baraitser-Winter cerebrofrontofacial syndrome	HP:0001328	Specific learning disability	(99-80%)
Baraitser-Winter cerebrofrontofacial syndrome	HP:0000280	Coarse facial features	(99-80%)
Baraitser-Winter cerebrofrontofacial syndrome	HP:0000347	Micrognathia	(99-80%)
Baraitser-Winter cerebrofrontofacial syndrome	HP:0000508	Ptosis	(99-80%)
Baraitser-Winter cerebrofrontofacial syndrome	HP:0000445	Wide nose	(99-80%)
Baraitser-Winter cerebrofrontofacial syndrome	HP:0005487	Prominent metopic ridge	(99-80%)
Baraitser-Winter cerebrofrontofacial syndrome	HP:0001339	Lissencephaly	(99-80%)
Baraitser-Winter cerebrofrontofacial syndrome	HP:0000286	Epicanthus	(99-80%)
Baraitser-Winter cerebrofrontofacial syndrome	HP:0000316	Hypertelorism	(99-80%)
Baraitser-Winter cerebrofrontofacial syndrome	HP:0000431	Wide nasal bridge	(99-80%)
Baraitser-Winter cerebrofrontofacial syndrome	HP:0002381	Aphasia	(99-80%)
Baraitser-Winter cerebrofrontofacial syndrome	HP:0002300	Mutism	(99-80%)
Baraitser-Winter cerebrofrontofacial syndrome	HP:0000437	Depressed nasal tip	(99-80%)
Baraitser-Winter cerebrofrontofacial syndrome	HP:0000233	Thin vermilion border	(99-80%)
Baraitser-Winter cerebrofrontofacial syndrome	HP:0000154	Wide mouth	(99-80%)
Baraitser-Winter cerebrofrontofacial syndrome	HP:0002126	Polymicrogyria	(99-80%)
Baraitser-Winter cerebrofrontofacial syndrome	HP:0000278	Retrognathia	(99-80%)
Cortical dysgenesis with pontocerebellar hypoplasia due to TUBB3 mutation	HP:0001263	Global developmental delay	(99-80%)
Polymicrogyria due to TUBB2B mutation	HP:0002126	Polymicrogyria	(99-80%)
Polymicrogyria due to TUBB2B mutation	HP:0100543	Cognitive impairment	(99-80%)
Polymicrogyria due to TUBB2B mutation	HP:0002539	Cortical dysplasia	(99-80%)
Ramon syndrome	HP:0000189	Narrow palate	(99-80%)
Ramon syndrome	HP:0000169	Gingival fibromatosis	(99-80%)
Ramon syndrome	HP:0000293	Full cheeks	(99-80%)
Ramon syndrome	HP:0001250	Seizure	(99-80%)
Ramon syndrome	HP:0002797	Osteolysis	(99-80%)
Ramon syndrome	HP:0001508	Failure to thrive	(99-80%)
Ramon syndrome	HP:0001249	Intellectual disability	(99-80%)
Caudal regression sequence	HP:0011867	Abnormality of the wing of the ilium	(99-80%)
Caudal regression sequence	HP:0009800	Maternal diabetes	(99-80%)
Caudal regression sequence	HP:0008479	Hypoplastic vertebral bodies	(99-80%)
Caudal regression sequence	HP:0005640	Abnormal vertebral segmentation and fusion	(99-80%)
Caudal regression sequence	HP:0100710	Impulsivity	(99-80%)
Caudal regression sequence	HP:0008517	Aplasia/Hypoplasia of the sacrum	(99-80%)
Caudal regression sequence	HP:0003199	Decreased muscle mass	(99-80%)
Caudal regression sequence	HP:0002607	Bowel incontinence	(99-80%)
Caudal regression sequence	HP:0002644	Abnormality of pelvic girdle bone morphology	(99-80%)
NPHP3-related Meckel-like syndrome	HP:0001305	Dandy-Walker malformation	(99-80%)
NPHP3-related Meckel-like syndrome	HP:0000110	Renal dysplasia	(99-80%)
NPHP3-related Meckel-like syndrome	HP:0000003	Multicystic kidney dysplasia	(99-80%)
Blepharophimosis-intellectual disability syndrome, SBBYS type	HP:0012745	Short palpebral fissure	(99-80%)
Blepharophimosis-intellectual disability syndrome, SBBYS type	HP:0000448	Prominent nose	(99-80%)
Blepharophimosis-intellectual disability syndrome, SBBYS type	HP:0003510	Severe short stature	(99-80%)
Blepharophimosis-intellectual disability syndrome, SBBYS type	HP:0000358	Posteriorly rotated ears	(99-80%)
Blepharophimosis-intellectual disability syndrome, SBBYS type	HP:0000414	Bulbous nose	(99-80%)
Blepharophimosis-intellectual disability syndrome, SBBYS type	HP:0000821	Hypothyroidism	(99-80%)
Blepharophimosis-intellectual disability syndrome, SBBYS type	HP:0000340	Sloping forehead	(99-80%)
Blepharophimosis-intellectual disability syndrome, SBBYS type	HP:0003189	Long nose	(99-80%)
Blepharophimosis-intellectual disability syndrome, SBBYS type	HP:0000269	Prominent occiput	(99-80%)
Blepharophimosis-intellectual disability syndrome, SBBYS type	HP:0001249	Intellectual disability	(99-80%)
Blepharophimosis-intellectual disability syndrome, SBBYS type	HP:0000581	Blepharophimosis	(99-80%)
Blepharophimosis-intellectual disability syndrome, SBBYS type	HP:0001263	Global developmental delay	(99-80%)
Blepharophimosis-intellectual disability syndrome, SBBYS type	HP:0001328	Specific learning disability	(99-80%)
Blepharophimosis-intellectual disability syndrome, SBBYS type	HP:0001252	Hypotonia	(99-80%)
Blepharophimosis-intellectual disability syndrome, SBBYS type	HP:0000369	Low-set ears	(99-80%)
Blepharophimosis-intellectual disability syndrome, SBBYS type	HP:0000278	Retrognathia	(99-80%)
Blepharophimosis-intellectual disability syndrome, SBBYS type	HP:0000028	Cryptorchidism	(99-80%)
Blepharophimosis-intellectual disability syndrome, SBBYS type	HP:0000347	Micrognathia	(99-80%)
Intellectual disability-sparse hair-brachydactyly syndrome	HP:0002300	Mutism	(99-80%)
Intellectual disability-sparse hair-brachydactyly syndrome	HP:0000232	Everted lower lip vermilion	(99-80%)
Intellectual disability-sparse hair-brachydactyly syndrome	HP:0001596	Alopecia	(99-80%)
Intellectual disability-sparse hair-brachydactyly syndrome	HP:0002381	Aphasia	(99-80%)
Intellectual disability-sparse hair-brachydactyly syndrome	HP:0004279	Short palm	(99-80%)
Intellectual disability-sparse hair-brachydactyly syndrome	HP:0000233	Thin vermilion border	(99-80%)
Intellectual disability-sparse hair-brachydactyly syndrome	HP:0008070	Sparse hair	(99-80%)
Intellectual disability-sparse hair-brachydactyly syndrome	HP:0001373	Joint dislocation	(99-80%)
Intellectual disability-sparse hair-brachydactyly syndrome	HP:0002705	High, narrow palate	(99-80%)
Intellectual disability-sparse hair-brachydactyly syndrome	HP:0001163	Abnormality of the metacarpal bones	(99-80%)
Intellectual disability-sparse hair-brachydactyly syndrome	HP:0000319	Smooth philtrum	(99-80%)
Intellectual disability-sparse hair-brachydactyly syndrome	HP:0001328	Specific learning disability	(99-80%)
Intellectual disability-sparse hair-brachydactyly syndrome	HP:0000343	Long philtrum	(99-80%)
Intellectual disability-sparse hair-brachydactyly syndrome	HP:0000154	Wide mouth	(99-80%)
Intellectual disability-sparse hair-brachydactyly syndrome	HP:0000325	Triangular face	(99-80%)
Intellectual disability-sparse hair-brachydactyly syndrome	HP:0000463	Anteverted nares	(99-80%)
Intellectual disability-sparse hair-brachydactyly syndrome	HP:0000252	Microcephaly	(99-80%)
Intellectual disability-sparse hair-brachydactyly syndrome	HP:0001263	Global developmental delay	(99-80%)
Intellectual disability-sparse hair-brachydactyly syndrome	HP:0001249	Intellectual disability	(99-80%)
Intellectual disability-sparse hair-brachydactyly syndrome	HP:0009928	Thick nasal alae	(99-80%)
Intellectual disability-sparse hair-brachydactyly syndrome	HP:0001156	Brachydactyly	(99-80%)
Intellectual disability-sparse hair-brachydactyly syndrome	HP:0010529	Echolalia	(99-80%)
Autosomal dominant cerebellar ataxia-deafness-narcolepsy syndrome	HP:0000407	Sensorineural hearing impairment	(99-80%)
Autosomal dominant cerebellar ataxia-deafness-narcolepsy syndrome	HP:0030050	Narcolepsy	(99-80%)
Cerebrofacioarticular syndrome	HP:0008551	Microtia	(99-80%)
Cerebrofacioarticular syndrome	HP:0001999	Abnormal facial shape	(99-80%)
Cerebrofacioarticular syndrome	HP:0001263	Global developmental delay	(99-80%)
Cerebrofacioarticular syndrome	HP:0008947	Infantile muscular hypotonia	(99-80%)
Cerebrofacioarticular syndrome	HP:0012385	Camptodactyly	(99-80%)
Cerebrofacioarticular syndrome	HP:0008872	Feeding difficulties in infancy	(99-80%)
Septo-optic dysplasia spectrum	HP:0000609	Optic nerve hypoplasia	(99-80%)
Septo-optic dysplasia spectrum	HP:0000505	Visual impairment	(99-80%)
Septo-optic dysplasia spectrum	HP:0100842	Septo-optic dysplasia	(99-80%)
Wiedemann-Steiner syndrome	HP:0000750	Delayed speech and language development	(99-80%)
Microcephalic primordial dwarfism, Alazami type	HP:0000154	Wide mouth	(99-80%)
Microcephalic primordial dwarfism, Alazami type	HP:0010864	Intellectual disability, severe	(99-80%)
Microcephalic primordial dwarfism, Alazami type	HP:0000687	Widely spaced teeth	(99-80%)
Microcephalic primordial dwarfism, Alazami type	HP:0000490	Deeply set eye	(99-80%)
Microcephalic primordial dwarfism, Alazami type	HP:0000445	Wide nose	(99-80%)
Microcephalic primordial dwarfism, Alazami type	HP:0008897	Postnatal growth retardation	(99-80%)
Sturge-Weber syndrome	HP:0005306	Capillary hemangioma	(99-80%)
Sturge-Weber syndrome	HP:0001250	Seizure	(99-80%)
SRD5A3-CDG	HP:0001249	Intellectual disability	(99-80%)
SRD5A3-CDG	HP:0001263	Global developmental delay	(99-80%)
SRD5A3-CDG	HP:0003642	Type I transferrin isoform profile	(99-80%)
SRD5A3-CDG	HP:0000648	Optic atrophy	(99-80%)
Filippi syndrome	HP:0000445	Wide nose	(99-80%)
Filippi syndrome	HP:0001263	Global developmental delay	(99-80%)
Filippi syndrome	HP:0003510	Severe short stature	(99-80%)
Filippi syndrome	HP:0000431	Wide nasal bridge	(99-80%)
Filippi syndrome	HP:0001249	Intellectual disability	(99-80%)
Filippi syndrome	HP:0002381	Aphasia	(99-80%)
Filippi syndrome	HP:0000252	Microcephaly	(99-80%)
Filippi syndrome	HP:0001328	Specific learning disability	(99-80%)
Filippi syndrome	HP:0000430	Underdeveloped nasal alae	(99-80%)
Filippi syndrome	HP:0004209	Clinodactyly of the 5th finger	(99-80%)
Filippi syndrome	HP:0000426	Prominent nasal bridge	(99-80%)
Filippi syndrome	HP:0010529	Echolalia	(99-80%)
Filippi syndrome	HP:0000028	Cryptorchidism	(99-80%)
Filippi syndrome	HP:0002300	Mutism	(99-80%)
Intellectual disability-craniofacial dysmorphism-cryptorchidism syndrome	HP:0000750	Delayed speech and language development	(99-80%)
Intellectual disability-craniofacial dysmorphism-cryptorchidism syndrome	HP:0001263	Global developmental delay	(99-80%)
Intellectual disability-craniofacial dysmorphism-cryptorchidism syndrome	HP:0001249	Intellectual disability	(99-80%)
Intellectual disability-craniofacial dysmorphism-cryptorchidism syndrome	HP:0001999	Abnormal facial shape	(99-80%)
Microcephalic primordial dwarfism due to ZNF335 deficiency	HP:0001317	Abnormal cerebellum morphology	(99-80%)
Microcephalic primordial dwarfism due to ZNF335 deficiency	HP:0002119	Ventriculomegaly	(99-80%)
Microcephalic primordial dwarfism due to ZNF335 deficiency	HP:0000252	Microcephaly	(99-80%)
Microcephalic primordial dwarfism due to ZNF335 deficiency	HP:0009879	Simplified gyral pattern	(99-80%)
Microcephalic primordial dwarfism due to ZNF335 deficiency	HP:0002060	Abnormal cerebral morphology	(99-80%)
Microcephalic primordial dwarfism due to ZNF335 deficiency	HP:0012444	Brain atrophy	(99-80%)
Microcephalic primordial dwarfism due to ZNF335 deficiency	HP:0002472	Small cerebral cortex	(99-80%)
Microcephalic primordial dwarfism due to ZNF335 deficiency	HP:0002538	Abnormality of the cerebral cortex	(99-80%)
Microcephalic primordial dwarfism due to ZNF335 deficiency	HP:0012757	Abnormal neuron morphology	(99-80%)
Adult-onset chronic progressive external ophthalmoplegia with mitochondrial myopathy	HP:0003690	Limb muscle weakness	(99-80%)
Adult-onset chronic progressive external ophthalmoplegia with mitochondrial myopathy	HP:0003546	Exercise intolerance	(99-80%)
Spastic paraplegia-Paget disease of bone syndrome	HP:0002757	Recurrent fractures	(99-80%)
Spastic paraplegia-Paget disease of bone syndrome	HP:0004563	Increased spinal bone density	(99-80%)
Spastic paraplegia-Paget disease of bone syndrome	HP:0011842	Abnormality of skeletal morphology	(99-80%)
Spastic paraplegia-Paget disease of bone syndrome	HP:0002829	Arthralgia	(99-80%)
Spastic paraplegia-Paget disease of bone syndrome	HP:0002653	Bone pain	(99-80%)
Hoyeraal-Hreidarsson syndrome	HP:0004334	Dermal atrophy	(99-80%)
Hoyeraal-Hreidarsson syndrome	HP:0001263	Global developmental delay	(99-80%)
Hoyeraal-Hreidarsson syndrome	HP:0001249	Intellectual disability	(99-80%)
Hoyeraal-Hreidarsson syndrome	HP:0001321	Cerebellar hypoplasia	(99-80%)
Hoyeraal-Hreidarsson syndrome	HP:0000252	Microcephaly	(99-80%)
Hoyeraal-Hreidarsson syndrome	HP:0001511	Intrauterine growth retardation	(99-80%)
Hoyeraal-Hreidarsson syndrome	HP:0001508	Failure to thrive	(99-80%)
Hoyeraal-Hreidarsson syndrome	HP:0001873	Thrombocytopenia	(99-80%)
Hoyeraal-Hreidarsson syndrome	HP:0004322	Short stature	(99-80%)
Hoyeraal-Hreidarsson syndrome	HP:0002721	Immunodeficiency	(99-80%)
Neuroectodermal melanolysosomal disease	HP:0002216	Premature graying of hair	(99-80%)
Neuroectodermal melanolysosomal disease	HP:0001010	Hypopigmentation of the skin	(99-80%)
Neuroectodermal melanolysosomal disease	HP:0005599	Hypopigmentation of hair	(99-80%)
Neuroectodermal melanolysosomal disease	HP:0001328	Specific learning disability	(99-80%)
Neuroectodermal melanolysosomal disease	HP:0001250	Seizure	(99-80%)
Neuroectodermal melanolysosomal disease	HP:0001249	Intellectual disability	(99-80%)
Neuroectodermal melanolysosomal disease	HP:0100022	Abnormality of movement	(99-80%)
Neuroectodermal melanolysosomal disease	HP:0001263	Global developmental delay	(99-80%)
Neuroectodermal melanolysosomal disease	HP:0001252	Hypotonia	(99-80%)
VACTERL with hydrocephalus	HP:0002023	Anal atresia	(99-80%)
VACTERL with hydrocephalus	HP:0000238	Hydrocephalus	(99-80%)
VACTERL with hydrocephalus	HP:0000482	Microcornea	(99-80%)
VACTERL with hydrocephalus	HP:0002575	Tracheoesophageal fistula	(99-80%)
VACTERL with hydrocephalus	HP:0000587	Abnormality of the optic nerve	(99-80%)
VACTERL with hydrocephalus	HP:0001249	Intellectual disability	(99-80%)
VACTERL with hydrocephalus	HP:0008678	Renal hypoplasia/aplasia	(99-80%)
VACTERL with hydrocephalus	HP:0001561	Polyhydramnios	(99-80%)
VACTERL with hydrocephalus	HP:0000104	Renal agenesis	(99-80%)
VACTERL with hydrocephalus	HP:0002032	Esophageal atresia	(99-80%)
VACTERL with hydrocephalus	HP:0001511	Intrauterine growth retardation	(99-80%)
VACTERL with hydrocephalus	HP:0002410	Aqueductal stenosis	(99-80%)
Weaver syndrome	HP:0010300	Abnormally low-pitched voice	(99-80%)
Weaver syndrome	HP:0000337	Broad forehead	(99-80%)
Weaver syndrome	HP:0000368	Low-set, posteriorly rotated ears	(99-80%)
Weaver syndrome	HP:0005616	Accelerated skeletal maturation	(99-80%)
Weaver syndrome	HP:0000343	Long philtrum	(99-80%)
Weaver syndrome	HP:0000278	Retrognathia	(99-80%)
Weaver syndrome	HP:0001816	Thin nail	(99-80%)
Weaver syndrome	HP:0000316	Hypertelorism	(99-80%)
Weaver syndrome	HP:0000256	Macrocephaly	(99-80%)
Weaver syndrome	HP:0001276	Hypertonia	(99-80%)
Weaver syndrome	HP:0001800	Hypoplastic toenails	(99-80%)
Weaver syndrome	HP:0001609	Hoarse voice	(99-80%)
Weaver syndrome	HP:0001257	Spasticity	(99-80%)
Weaver syndrome	HP:0000400	Macrotia	(99-80%)
Weaver syndrome	HP:0000347	Micrognathia	(99-80%)
Weaver syndrome	HP:0001263	Global developmental delay	(99-80%)
Weaver syndrome	HP:0001582	Redundant skin	(99-80%)
Weaver syndrome	HP:0001249	Intellectual disability	(99-80%)
Weaver syndrome	HP:0000944	Abnormal metaphysis morphology	(99-80%)
Weaver syndrome	HP:0000098	Tall stature	(99-80%)
Weaver syndrome	HP:0001814	Deep-set nails	(99-80%)
Weaver syndrome	HP:0001231	Abnormal fingernail morphology	(99-80%)
Intellectual disability-developmental delay-contractures syndrome	HP:0000657	Oculomotor apraxia	(99-80%)
Intellectual disability-developmental delay-contractures syndrome	HP:0005745	Congenital foot contractures	(99-80%)
Intellectual disability-developmental delay-contractures syndrome	HP:0003693	Distal amyotrophy	(99-80%)
Intellectual disability-developmental delay-contractures syndrome	HP:0002167	Neurological speech impairment	(99-80%)
Intellectual disability-developmental delay-contractures syndrome	HP:0100022	Abnormality of movement	(99-80%)
Intellectual disability-developmental delay-contractures syndrome	HP:0004209	Clinodactyly of the 5th finger	(99-80%)
Intellectual disability-developmental delay-contractures syndrome	HP:0000496	Abnormality of eye movement	(99-80%)
Intellectual disability-developmental delay-contractures syndrome	HP:0001376	Limitation of joint mobility	(99-80%)
Intellectual disability-developmental delay-contractures syndrome	HP:0001263	Global developmental delay	(99-80%)
Intellectual disability-developmental delay-contractures syndrome	HP:0001256	Intellectual disability, mild	(99-80%)
Wiedemann-Rautenstrauch syndrome	HP:0000322	Short philtrum	(99-80%)
Wiedemann-Rautenstrauch syndrome	HP:0000325	Triangular face	(99-80%)
Wiedemann-Rautenstrauch syndrome	HP:0000307	Pointed chin	(99-80%)
Wiedemann-Rautenstrauch syndrome	HP:0000292	Loss of facial adipose tissue	(99-80%)
Wiedemann-Rautenstrauch syndrome	HP:0003758	Reduced subcutaneous adipose tissue	(99-80%)
Wiedemann-Rautenstrauch syndrome	HP:0000316	Hypertelorism	(99-80%)
Wiedemann-Rautenstrauch syndrome	HP:0004492	Widely patent fontanelles and sutures	(99-80%)
Wiedemann-Rautenstrauch syndrome	HP:0004482	Relative macrocephaly	(99-80%)
Wiedemann-Rautenstrauch syndrome	HP:0000278	Retrognathia	(99-80%)
Wiedemann-Rautenstrauch syndrome	HP:0000272	Malar flattening	(99-80%)
Wiedemann-Rautenstrauch syndrome	HP:0000160	Narrow mouth	(99-80%)
Wiedemann-Rautenstrauch syndrome	HP:0000337	Broad forehead	(99-80%)
Wiedemann-Rautenstrauch syndrome	HP:0000358	Posteriorly rotated ears	(99-80%)
Wiedemann-Rautenstrauch syndrome	HP:0001043	Prominent scalp veins	(99-80%)
Wiedemann-Rautenstrauch syndrome	HP:0004322	Short stature	(99-80%)
Wiedemann-Rautenstrauch syndrome	HP:0001511	Intrauterine growth retardation	(99-80%)
Wiedemann-Rautenstrauch syndrome	HP:0000219	Thin upper lip vermilion	(99-80%)
Wiedemann-Rautenstrauch syndrome	HP:0002007	Frontal bossing	(99-80%)
Wiedemann-Rautenstrauch syndrome	HP:0002714	Downturned corners of mouth	(99-80%)
Wiedemann-Rautenstrauch syndrome	HP:0002209	Sparse scalp hair	(99-80%)
Wiedemann-Rautenstrauch syndrome	HP:0000444	Convex nasal ridge	(99-80%)
Wiedemann-Rautenstrauch syndrome	HP:0001533	Slender build	(99-80%)
Wiedemann-Rautenstrauch syndrome	HP:0000695	Natal tooth	(99-80%)
Wiedemann-Rautenstrauch syndrome	HP:0000490	Deeply set eye	(99-80%)
Wiedemann-Rautenstrauch syndrome	HP:0000582	Upslanted palpebral fissure	(99-80%)
Wiedemann-Rautenstrauch syndrome	HP:0100578	Lipoatrophy	(99-80%)
Wiedemann-Rautenstrauch syndrome	HP:0003683	Large beaked nose	(99-80%)
Wiedemann-Rautenstrauch syndrome	HP:0009059	Congenital generalized lipodystrophy	(99-80%)
Wiedemann-Rautenstrauch syndrome	HP:0008846	Severe intrauterine growth retardation	(99-80%)
Wiedemann-Rautenstrauch syndrome	HP:0005328	Progeroid facial appearance	(99-80%)
Wiedemann-Rautenstrauch syndrome	HP:0000621	Entropion	(99-80%)
Wilson-Turner syndrome	HP:0000490	Deeply set eye	(99-80%)
Wilson-Turner syndrome	HP:0001182	Tapered finger	(99-80%)
Wilson-Turner syndrome	HP:0000712	Emotional lability	(99-80%)
Wilson-Turner syndrome	HP:0000028	Cryptorchidism	(99-80%)
Wilson-Turner syndrome	HP:0000347	Micrognathia	(99-80%)
Wilson-Turner syndrome	HP:0000219	Thin upper lip vermilion	(99-80%)
Wilson-Turner syndrome	HP:0000336	Prominent supraorbital ridges	(99-80%)
Wilson-Turner syndrome	HP:0000574	Thick eyebrow	(99-80%)
Wilson-Turner syndrome	HP:0001999	Abnormal facial shape	(99-80%)
Wilson-Turner syndrome	HP:0200055	Small hand	(99-80%)
Wilson-Turner syndrome	HP:0001956	Truncal obesity	(99-80%)
Wilson-Turner syndrome	HP:0000455	Broad nasal tip	(99-80%)
Wilson-Turner syndrome	HP:0002465	Poor speech	(99-80%)
Wilson-Turner syndrome	HP:0001773	Short foot	(99-80%)
Wilson-Turner syndrome	HP:0001249	Intellectual disability	(99-80%)
Wilson-Turner syndrome	HP:0001763	Pes planus	(99-80%)
Wilson-Turner syndrome	HP:0000771	Gynecomastia	(99-80%)
Wilson-Turner syndrome	HP:0010620	Malar prominence	(99-80%)
Wilson-Turner syndrome	HP:0004322	Short stature	(99-80%)
Wilson-Turner syndrome	HP:0001761	Pes cavus	(99-80%)
Wilson-Turner syndrome	HP:0008551	Microtia	(99-80%)
Wilson-Turner syndrome	HP:0001263	Global developmental delay	(99-80%)
CHIME syndrome	HP:0001249	Intellectual disability	(99-80%)
CHIME syndrome	HP:0000248	Brachycephaly	(99-80%)
CHIME syndrome	HP:0000668	Hypodontia	(99-80%)
CHIME syndrome	HP:0000508	Ptosis	(99-80%)
CHIME syndrome	HP:0006482	Abnormality of dental morphology	(99-80%)
CHIME syndrome	HP:0000486	Strabismus	(99-80%)
CHIME syndrome	HP:0000480	Retinal coloboma	(99-80%)
CHIME syndrome	HP:0007477	Abnormal dermatoglyphics	(99-80%)
CHIME syndrome	HP:0000691	Microdontia	(99-80%)
CHIME syndrome	HP:0010783	Erythema	(99-80%)
CHIME syndrome	HP:0000164	Abnormality of the dentition	(99-80%)
CHIME syndrome	HP:0006709	Aplasia/Hypoplasia of the nipples	(99-80%)
CHIME syndrome	HP:0000286	Epicanthus	(99-80%)
CHIME syndrome	HP:0008064	Ichthyosis	(99-80%)
CHIME syndrome	HP:0000365	Hearing impairment	(99-80%)
CHIME syndrome	HP:0000098	Tall stature	(99-80%)
CHIME syndrome	HP:0000316	Hypertelorism	(99-80%)
CHIME syndrome	HP:0000457	Depressed nasal ridge	(99-80%)
CHIME syndrome	HP:0000322	Short philtrum	(99-80%)
CHIME syndrome	HP:0000356	Abnormality of the outer ear	(99-80%)
CHIME syndrome	HP:0012471	Thick vermilion border	(99-80%)
Autism spectrum disorder due to AUTS2 deficiency	HP:0000750	Delayed speech and language development	(99-80%)
Autism spectrum disorder due to AUTS2 deficiency	HP:0001249	Intellectual disability	(99-80%)
Autism spectrum disorder due to AUTS2 deficiency	HP:0001999	Abnormal facial shape	(99-80%)
Intellectual disability-obesity-brain malformations-facial dysmorphism syndrome	HP:0001513	Obesity	(99-80%)
Intellectual disability-obesity-brain malformations-facial dysmorphism syndrome	HP:0002265	Large fleshy ears	(99-80%)
Intellectual disability-obesity-brain malformations-facial dysmorphism syndrome	HP:0000311	Round face	(99-80%)
Intellectual disability-obesity-brain malformations-facial dysmorphism syndrome	HP:0001263	Global developmental delay	(99-80%)
Intellectual disability-obesity-brain malformations-facial dysmorphism syndrome	HP:0002047	Malignant hyperthermia	(99-80%)
Intellectual disability-obesity-brain malformations-facial dysmorphism syndrome	HP:0007642	Congenital stationary night blindness	(99-80%)
Intellectual disability-obesity-brain malformations-facial dysmorphism syndrome	HP:0000341	Narrow forehead	(99-80%)
Intellectual disability-obesity-brain malformations-facial dysmorphism syndrome	HP:0001999	Abnormal facial shape	(99-80%)
Intellectual disability-obesity-brain malformations-facial dysmorphism syndrome	HP:0000431	Wide nasal bridge	(99-80%)
Intellectual disability-obesity-brain malformations-facial dysmorphism syndrome	HP:0000664	Synophrys	(99-80%)
Intellectual disability-obesity-brain malformations-facial dysmorphism syndrome	HP:0000219	Thin upper lip vermilion	(99-80%)
Intellectual disability-obesity-brain malformations-facial dysmorphism syndrome	HP:0000252	Microcephaly	(99-80%)
Intellectual disability-obesity-brain malformations-facial dysmorphism syndrome	HP:0000851	Congenital hypothyroidism	(99-80%)
Intellectual disability-obesity-brain malformations-facial dysmorphism syndrome	HP:0012443	Abnormality of brain morphology	(99-80%)
Intellectual disability-obesity-brain malformations-facial dysmorphism syndrome	HP:0000248	Brachycephaly	(99-80%)
Intellectual disability-obesity-brain malformations-facial dysmorphism syndrome	HP:0000316	Hypertelorism	(99-80%)
Intellectual disability-obesity-brain malformations-facial dysmorphism syndrome	HP:0001182	Tapered finger	(99-80%)
Intellectual disability-obesity-brain malformations-facial dysmorphism syndrome	HP:0002079	Hypoplasia of the corpus callosum	(99-80%)
Intellectual disability-obesity-brain malformations-facial dysmorphism syndrome	HP:0002120	Cerebral cortical atrophy	(99-80%)
Intellectual disability-obesity-brain malformations-facial dysmorphism syndrome	HP:0001321	Cerebellar hypoplasia	(99-80%)
Intellectual disability-obesity-brain malformations-facial dysmorphism syndrome	HP:0004209	Clinodactyly of the 5th finger	(99-80%)
Intellectual disability-obesity-brain malformations-facial dysmorphism syndrome	HP:0009891	Underdeveloped supraorbital ridges	(99-80%)
Intellectual disability-obesity-brain malformations-facial dysmorphism syndrome	HP:0007052	Multifocal cerebral white matter abnormalities	(99-80%)
Intellectual disability-obesity-brain malformations-facial dysmorphism syndrome	HP:0001252	Hypotonia	(99-80%)
Intellectual disability-obesity-brain malformations-facial dysmorphism syndrome	HP:0010864	Intellectual disability, severe	(99-80%)
Intellectual disability-obesity-brain malformations-facial dysmorphism syndrome	HP:0002714	Downturned corners of mouth	(99-80%)
Severe feeding difficulties-failure to thrive-microcephaly due to ASXL3 deficiency syndrome	HP:0001263	Global developmental delay	(99-80%)
Severe feeding difficulties-failure to thrive-microcephaly due to ASXL3 deficiency syndrome	HP:0008872	Feeding difficulties in infancy	(99-80%)
Severe feeding difficulties-failure to thrive-microcephaly due to ASXL3 deficiency syndrome	HP:0002167	Neurological speech impairment	(99-80%)
Severe feeding difficulties-failure to thrive-microcephaly due to ASXL3 deficiency syndrome	HP:0001249	Intellectual disability	(99-80%)
Severe feeding difficulties-failure to thrive-microcephaly due to ASXL3 deficiency syndrome	HP:0008947	Infantile muscular hypotonia	(99-80%)
X-linked Charcot-Marie-Tooth disease type 6	HP:0000762	Decreased nerve conduction velocity	(99-80%)
X-linked Charcot-Marie-Tooth disease type 6	HP:0002378	Hand tremor	(99-80%)
X-linked Charcot-Marie-Tooth disease type 6	HP:0002936	Distal sensory impairment	(99-80%)
X-linked Charcot-Marie-Tooth disease type 6	HP:0007141	Sensorimotor neuropathy	(99-80%)
X-linked Charcot-Marie-Tooth disease type 6	HP:0002355	Difficulty walking	(99-80%)
X-linked Charcot-Marie-Tooth disease type 6	HP:0003438	Absent Achilles reflex	(99-80%)
X-linked Charcot-Marie-Tooth disease type 6	HP:0007340	Lower limb muscle weakness	(99-80%)
X-linked Charcot-Marie-Tooth disease type 6	HP:0003482	EMG: axonal abnormality	(99-80%)
X-linked Charcot-Marie-Tooth disease type 6	HP:0008944	Distal lower limb amyotrophy	(99-80%)
X-linked Charcot-Marie-Tooth disease type 6	HP:0001761	Pes cavus	(99-80%)
ALDH18A1-related De Barsy syndrome	HP:0000518	Cataract	(99-80%)
ALDH18A1-related De Barsy syndrome	HP:0000974	Hyperextensible skin	(99-80%)
ALDH18A1-related De Barsy syndrome	HP:0001249	Intellectual disability	(99-80%)
ALDH18A1-related De Barsy syndrome	HP:0005692	Joint hyperflexibility	(99-80%)
ALDH18A1-related De Barsy syndrome	HP:0001263	Global developmental delay	(99-80%)
SLC35A2-CDG	HP:0000707	Abnormality of the nervous system	(99-80%)
SLC35A2-CDG	HP:0001250	Seizure	(99-80%)
SLC35A2-CDG	HP:0008947	Infantile muscular hypotonia	(99-80%)
SLC35A2-CDG	HP:0002521	Hypsarrhythmia	(99-80%)
SLC35A2-CDG	HP:0001249	Intellectual disability	(99-80%)
SLC35A2-CDG	HP:0001263	Global developmental delay	(99-80%)
SLC35A2-CDG	HP:0000924	Abnormality of the skeletal system	(99-80%)
Autosomal recessive cutis laxa type 2, classic type	HP:0000218	High palate	(99-80%)
Autosomal recessive cutis laxa type 2, classic type	HP:0000726	Dementia	(99-80%)
Autosomal recessive cutis laxa type 2, classic type	HP:0000319	Smooth philtrum	(99-80%)
Autosomal recessive cutis laxa type 2, classic type	HP:0000253	Progressive microcephaly	(99-80%)
Autosomal recessive cutis laxa type 2, classic type	HP:0000670	Carious teeth	(99-80%)
Autosomal recessive cutis laxa type 2, classic type	HP:0000272	Malar flattening	(99-80%)
Autosomal recessive cutis laxa type 2, classic type	HP:0000369	Low-set ears	(99-80%)
Autosomal recessive cutis laxa type 2, classic type	HP:0000343	Long philtrum	(99-80%)
Autosomal recessive cutis laxa type 2, classic type	HP:0000316	Hypertelorism	(99-80%)
Autosomal recessive cutis laxa type 2, classic type	HP:0005272	Prominent nasolabial fold	(99-80%)
Autosomal recessive cutis laxa type 2, classic type	HP:0000455	Broad nasal tip	(99-80%)
Autosomal recessive cutis laxa type 2, classic type	HP:0000494	Downslanted palpebral fissures	(99-80%)
Autosomal recessive cutis laxa type 2, classic type	HP:0001508	Failure to thrive	(99-80%)
Autosomal recessive cutis laxa type 2, classic type	HP:0005989	Redundant neck skin	(99-80%)
Autosomal recessive cutis laxa type 2, classic type	HP:0000463	Anteverted nares	(99-80%)
Autosomal recessive cutis laxa type 2, classic type	HP:0003160	Abnormal isoelectric focusing of serum transferrin	(99-80%)
Autosomal recessive cutis laxa type 2, classic type	HP:0003199	Decreased muscle mass	(99-80%)
Autosomal recessive cutis laxa type 2, classic type	HP:0000973	Cutis laxa	(99-80%)
Autosomal recessive cutis laxa type 2, classic type	HP:0008897	Postnatal growth retardation	(99-80%)
Autosomal recessive cutis laxa type 2, classic type	HP:0000750	Delayed speech and language development	(99-80%)
Autosomal recessive cutis laxa type 2, classic type	HP:0002761	Generalized joint laxity	(99-80%)
Autosomal recessive cutis laxa type 2, classic type	HP:0006891	Thick cerebral cortex	(99-80%)
Autosomal recessive cutis laxa type 2, classic type	HP:0008070	Sparse hair	(99-80%)
Autosomal recessive cutis laxa type 2, classic type	HP:0004322	Short stature	(99-80%)
Autosomal recessive cutis laxa type 2, classic type	HP:0001270	Motor delay	(99-80%)
Autosomal recessive cutis laxa type 2, classic type	HP:0002208	Coarse hair	(99-80%)
Autosomal recessive cutis laxa type 2, classic type	HP:0008947	Infantile muscular hypotonia	(99-80%)
Autosomal recessive cutis laxa type 2, classic type	HP:0100874	Thick hair	(99-80%)
Autosomal recessive cutis laxa type 2, classic type	HP:0001263	Global developmental delay	(99-80%)
Autosomal recessive cutis laxa type 2, classic type	HP:0007392	Excessive wrinkled skin	(99-80%)
Autosomal recessive cutis laxa type 2, classic type	HP:0009125	Lipodystrophy	(99-80%)
Autosomal recessive cutis laxa type 2, classic type	HP:0007457	Prominent veins on trunk	(99-80%)
Autosomal recessive cutis laxa type 2, classic type	HP:0003196	Short nose	(99-80%)
Autosomal recessive cutis laxa type 2, classic type	HP:0011968	Feeding difficulties	(99-80%)
Autosomal recessive cutis laxa type 2, classic type	HP:0002187	Intellectual disability, profound	(99-80%)
Autosomal recessive cutis laxa type 2, classic type	HP:0007552	Abnormal subcutaneous fat tissue distribution	(99-80%)
Autosomal recessive cutis laxa type 2, classic type	HP:0001582	Redundant skin	(99-80%)
Autosomal recessive cutis laxa type 2, classic type	HP:0025167	Fragmented elastic fibers in the dermis	(99-80%)
Autosomal recessive cutis laxa type 2, classic type	HP:0002465	Poor speech	(99-80%)
Autosomal recessive cutis laxa type 2, classic type	HP:0001511	Intrauterine growth retardation	(99-80%)
Autosomal recessive cutis laxa type 2, classic type	HP:0011003	High myopia	(99-80%)
Autosomal recessive cutis laxa type 2, classic type	HP:0002361	Psychomotor deterioration	(99-80%)
Acrocallosal syndrome	HP:0000256	Macrocephaly	(99-80%)
Acrocallosal syndrome	HP:0000316	Hypertelorism	(99-80%)
Acrocallosal syndrome	HP:0001162	Postaxial hand polydactyly	(99-80%)
Acrocallosal syndrome	HP:0010864	Intellectual disability, severe	(99-80%)
Acrocallosal syndrome	HP:0007370	Aplasia/Hypoplasia of the corpus callosum	(99-80%)
Temtamy preaxial brachydactyly syndrome	HP:0011297	Abnormal digit morphology	(99-80%)
Temtamy preaxial brachydactyly syndrome	HP:0009942	Duplication of thumb phalanx	(99-80%)
THOC6-related developmental delay-microcephaly-facial dysmorphism syndrome	HP:0009765	Low hanging columella	(99-80%)
THOC6-related developmental delay-microcephaly-facial dysmorphism syndrome	HP:0040196	Mild microcephaly	(99-80%)
THOC6-related developmental delay-microcephaly-facial dysmorphism syndrome	HP:0001999	Abnormal facial shape	(99-80%)
THOC6-related developmental delay-microcephaly-facial dysmorphism syndrome	HP:0003189	Long nose	(99-80%)
THOC6-related developmental delay-microcephaly-facial dysmorphism syndrome	HP:0000750	Delayed speech and language development	(99-80%)
THOC6-related developmental delay-microcephaly-facial dysmorphism syndrome	HP:0000348	High forehead	(99-80%)
THOC6-related developmental delay-microcephaly-facial dysmorphism syndrome	HP:0000490	Deeply set eye	(99-80%)
THOC6-related developmental delay-microcephaly-facial dysmorphism syndrome	HP:0000164	Abnormality of the dentition	(99-80%)
X-linked intellectual disability due to GRIA3 mutations	HP:0001263	Global developmental delay	(99-80%)
X-linked intellectual disability due to GRIA3 mutations	HP:0000750	Delayed speech and language development	(99-80%)
Intellectual disability-seizures-hypophosphatasia-ophthalmic-skeletal anomalies syndrome	HP:0000341	Narrow forehead	(99-80%)
Intellectual disability-seizures-hypophosphatasia-ophthalmic-skeletal anomalies syndrome	HP:0000348	High forehead	(99-80%)
Intellectual disability-seizures-hypophosphatasia-ophthalmic-skeletal anomalies syndrome	HP:0001252	Hypotonia	(99-80%)
Intellectual disability-seizures-hypophosphatasia-ophthalmic-skeletal anomalies syndrome	HP:0000639	Nystagmus	(99-80%)
Intellectual disability-seizures-hypophosphatasia-ophthalmic-skeletal anomalies syndrome	HP:0000486	Strabismus	(99-80%)
Intellectual disability-seizures-hypophosphatasia-ophthalmic-skeletal anomalies syndrome	HP:0000248	Brachycephaly	(99-80%)
Intellectual disability-seizures-hypophosphatasia-ophthalmic-skeletal anomalies syndrome	HP:0005280	Depressed nasal bridge	(99-80%)
Intellectual disability-seizures-hypophosphatasia-ophthalmic-skeletal anomalies syndrome	HP:0000343	Long philtrum	(99-80%)
Intellectual disability-seizures-hypophosphatasia-ophthalmic-skeletal anomalies syndrome	HP:0000938	Osteopenia	(99-80%)
Intellectual disability-seizures-hypophosphatasia-ophthalmic-skeletal anomalies syndrome	HP:0100704	Cerebral visual impairment	(99-80%)
Intellectual disability-seizures-hypophosphatasia-ophthalmic-skeletal anomalies syndrome	HP:0011842	Abnormality of skeletal morphology	(99-80%)
Intellectual disability-seizures-hypophosphatasia-ophthalmic-skeletal anomalies syndrome	HP:0003100	Slender long bone	(99-80%)
Intellectual disability-seizures-hypophosphatasia-ophthalmic-skeletal anomalies syndrome	HP:0010864	Intellectual disability, severe	(99-80%)
Developmental delay-facial dysmorphism syndrome due to MED13L deficiency	HP:0001263	Global developmental delay	(99-80%)
Developmental delay-facial dysmorphism syndrome due to MED13L deficiency	HP:0000750	Delayed speech and language development	(99-80%)
Developmental delay-facial dysmorphism syndrome due to MED13L deficiency	HP:0001270	Motor delay	(99-80%)
Severe motor and intellectual disabilities-sensorineural deafness-dystonia syndrome	HP:0000365	Hearing impairment	(99-80%)
Severe motor and intellectual disabilities-sensorineural deafness-dystonia syndrome	HP:0001508	Failure to thrive	(99-80%)
Severe motor and intellectual disabilities-sensorineural deafness-dystonia syndrome	HP:0001999	Abnormal facial shape	(99-80%)
Severe motor and intellectual disabilities-sensorineural deafness-dystonia syndrome	HP:0007256	Abnormal pyramidal sign	(99-80%)
Ataxia-intellectual disability-oculomotor apraxia-cerebellar cysts syndrome	HP:0002350	Cerebellar cyst	(99-80%)
Ataxia-intellectual disability-oculomotor apraxia-cerebellar cysts syndrome	HP:0002342	Intellectual disability, moderate	(99-80%)
Ataxia-intellectual disability-oculomotor apraxia-cerebellar cysts syndrome	HP:0007033	Cerebellar dysplasia	(99-80%)
Ataxia-intellectual disability-oculomotor apraxia-cerebellar cysts syndrome	HP:0002198	Dilated fourth ventricle	(99-80%)
Ataxia-intellectual disability-oculomotor apraxia-cerebellar cysts syndrome	HP:0100543	Cognitive impairment	(99-80%)
Ataxia-intellectual disability-oculomotor apraxia-cerebellar cysts syndrome	HP:0001251	Ataxia	(99-80%)
SSR4-CDG	HP:0000687	Widely spaced teeth	(99-80%)
SSR4-CDG	HP:0011024	Abnormality of the gastrointestinal tract	(99-80%)
SSR4-CDG	HP:0011968	Feeding difficulties	(99-80%)
SSR4-CDG	HP:0002013	Vomiting	(99-80%)
SSR4-CDG	HP:0011339	Abnormality of upper lip vermillion	(99-80%)
SSR4-CDG	HP:0000490	Deeply set eye	(99-80%)
SSR4-CDG	HP:0000400	Macrotia	(99-80%)
SSR4-CDG	HP:0000486	Strabismus	(99-80%)
SSR4-CDG	HP:0001508	Failure to thrive	(99-80%)
SSR4-CDG	HP:0000154	Wide mouth	(99-80%)
SSR4-CDG	HP:0002020	Gastroesophageal reflux	(99-80%)
Hypotonia-speech impairment-severe cognitive delay syndrome	HP:0000565	Esotropia	(99-80%)
Hypotonia-speech impairment-severe cognitive delay syndrome	HP:0001270	Motor delay	(99-80%)
Hypotonia-speech impairment-severe cognitive delay syndrome	HP:0001263	Global developmental delay	(99-80%)
Hypotonia-speech impairment-severe cognitive delay syndrome	HP:0000486	Strabismus	(99-80%)
Hypotonia-speech impairment-severe cognitive delay syndrome	HP:0010864	Intellectual disability, severe	(99-80%)
Hypotonia-speech impairment-severe cognitive delay syndrome	HP:0000750	Delayed speech and language development	(99-80%)
Hypotonia-speech impairment-severe cognitive delay syndrome	HP:0001344	Absent speech	(99-80%)
Hypotonia-speech impairment-severe cognitive delay syndrome	HP:0008947	Infantile muscular hypotonia	(99-80%)
Hypotonia-speech impairment-severe cognitive delay syndrome	HP:0009884	Tapered distal phalanges of finger	(99-80%)
Gorlin syndrome	HP:0002664	Neoplasm	(99-80%)
Gorlin syndrome	HP:0005462	Calcification of falx cerebri	(79-30%)Diagnostic criterion
Gorlin syndrome	HP:0002514	Cerebral calcification	(99-80%)
Gorlin syndrome	HP:0000612	Iris coloboma	(29-5%)Diagnostic criterion
Gorlin syndrome	HP:0003468	Abnormal vertebral morphology	(29-5%)Diagnostic criterion
Gorlin syndrome	HP:0010618	Ovarian fibroma	(29-5%)Diagnostic criterion
Gorlin syndrome	HP:0000518	Cataract	(29-5%)Diagnostic criterion
Gorlin syndrome	HP:0010603	Odontogenic keratocysts of the jaw	(79-30%)Diagnostic criterion
Gorlin syndrome	HP:0000995	Melanocytic nevus	(99-80%)
Gorlin syndrome	HP:0000202	Orofacial cleft	(29-5%)Diagnostic criterion
Gorlin syndrome	HP:0000280	Coarse facial features	(29-5%)Diagnostic criterion
Gorlin syndrome	HP:0000486	Strabismus	(29-5%)Diagnostic criterion
Gorlin syndrome	HP:0000902	Rib fusion	(79-30%)Diagnostic criterion
Gorlin syndrome	HP:0000772	Abnormal rib morphology	(79-30%)Diagnostic criterion
Gorlin syndrome	HP:0000907	Anterior rib cupping	(79-30%)Diagnostic criterion
Gorlin syndrome	HP:0010612	Plantar pits	(99-80%)Diagnostic criterion
Gorlin syndrome	HP:0000256	Macrocephaly	(79-30%)Diagnostic criterion
Gorlin syndrome	HP:0010610	Palmar pits	(99-80%)Diagnostic criterion
Gorlin syndrome	HP:0000892	Bifid ribs	(79-30%)Diagnostic criterion
Gorlin syndrome	HP:0002671	Basal cell carcinoma	(79-30%)Diagnostic criterion
[truncated: 1,290 more rows]

[truncated: 1 more sheets: Supp Table 10]
